# Supplementary material for: cis-N-(2-Hydroxy­cyclo­hexyl)-p-toluene­sulfonamide
Source: Acta Crystallogr Sect E Struct Rep Online. 2010 Jan 27;66(Pt 2):o463. doi: 10.1107/S1600536810002151 (PMC2979744; doi:10.1107/S1600536810002151)
Supplement: Supplementary file 1 [file e-66-0o463-sup1.cif]

##############################################################################
###                                                                        ###
###        Electronic paper (Acta Crystallographica Section E)             ###
###                                                                        ###
##############################################################################
#                                                                            #
# This CIF contains the data in a paper accepted for publication in Acta     #
# Crystallographica Section E. It conforms to the requirements of Notes      #
# for Authors for Section E, and has been peer reviewed under the auspices   #
# of the IUCr Commission on Journals.                                        #
#                                                                            #
# Full details of the Crystallographic Information File format               #
# are given in the paper "The Crystallographic Information File (CIF):       #
# a New Standard Archive File for Crystallography" by S. R. Hall, F. H.      #
# Allen and I. D. Brown [Acta Cryst. (1991), A47, 655-685].                  #
#                                                                            #
# The current version of the core CIF dictionary is obtainable from          #
# ftp://ftp.iucr.org/pub/cif_core.dic. The current version number is 2.4.    #
#                                                                            #
# Software is freely available for graphical display of the structure(s) in  #
# this CIF.  For information consult the CIF home page http://www.iucr.org/  #
# cif/home.html                                                              #
#                                                                            #
# This file may be used for bona fide research purposes within the           #
# scientific community so long as proper attribution is given to the journal # 
# article from which it was obtained.                                        #
#                                                                            #
##############################################################################
                                             
data_global
_audit_creation_method     'manual editing of form.cif (version 2.0)'
_journal_data_validation_number     ?
_journal_date_recd_electronic     2009-11-26
_journal_date_accepted     2010-01-18
_journal_name_full     'Acta Crystallographica, Section E'
_journal_year     2010
_journal_volume     66
_journal_issue      2
_journal_page_first     o463
_journal_page_last     o463
_journal_paper_category     QO
_journal_coeditor_code     LX2131
_publ_contact_author_name
; Dr Muhammad D. Bala
;
_publ_contact_author_address
; School of Chemistry,
  University of KwaZulu-Natal,
  Westville Campus, Private Bag X54001
  Durban 4000,
  South Africa
;
_publ_contact_author_email     bala@ukzn.ac.za
_publ_contact_author_fax     '+27312603091'
_publ_contact_author_phone     '+27312602616'
_publ_section_title
;
<i>cis</i>-<i>N</i>-(2-Hydroxycyclohexyl)-<i>p</i>-toluenesulfonamide
;
loop_
    _publ_author_name
    _publ_author_address
    'Fadlalla, Mohamed I.'
; School of Chemistry,
  University of KwaZulu-Natal,
  Westville Campus, Private Bag X54001
  Durban 4000,
  South Africa
;
    'Friedrich, Holger B.'
; School of Chemistry,
  University of KwaZulu-Natal,
  Westville Campus, Private Bag X54001
  Durban 4000,
  South Africa
;
    'Maguire, Glenn E. M.'
; School of Chemistry,
  University of KwaZulu-Natal,
  Westville Campus, Private Bag X54001
  Durban 4000,
  South Africa
;
    'Bala, Muhammad D.'
; School of Chemistry,
  University of KwaZulu-Natal,
  Westville Campus, Private Bag X54001
  Durban 4000,
  South Africa
;
data_I
_chemical_name_systematic
;
<i>cis</i>-<i>N</i>-(2-Hydroxycyclohexyl)-<i>p</i>-toluenesulfonamide
cis-2-Tosylaminocyclohexanol
;
_chemical_name_common     'cis-2-Tosylaminocyclohexanol'
_chemical_formula_moiety     'C13 H19 N O3 S'
_chemical_formula_sum     'C13 H19 N O3 S'
_chemical_formula_iupac     'C13 H19 N O3 S'
_chemical_formula_weight     269.35
_chemical_melting_point     ?
_chemical_melting_point_gt     414
_chemical_melting_point_lt     416
_symmetry_cell_setting     Triclinic
_symmetry_space_group_name_H-M     'P -1'
_symmetry_space_group_name_Hall     '-P 1'
loop_
    _symmetry_equiv_pos_as_xyz
    'x, y, z'
    '-x, -y, -z'
_cell_length_a     6.30310(10)
_cell_length_b     12.8355(2)
_cell_length_c     17.5367(3)
_cell_angle_alpha     106.6450(10)
_cell_angle_beta     93.9710(10)
_cell_angle_gamma     100.0470(10)
_cell_volume     1327.75(4)
_cell_formula_units_Z     4
_cell_measurement_reflns_used     6946
_cell_measurement_theta_min     2.44
_cell_measurement_theta_max     28.28
_cell_measurement_temperature     173(2)
_exptl_crystal_description     block
_exptl_crystal_colour     colourless
_exptl_crystal_size_max     0.51
_exptl_crystal_size_mid     0.31
_exptl_crystal_size_min     0.25
_exptl_crystal_density_diffrn     1.347
_exptl_crystal_density_meas     ?
_exptl_crystal_density_method     'not measured'
_exptl_crystal_F_000     576
_exptl_absorpt_coefficient_mu     0.244
_exptl_absorpt_correction_type     none
_exptl_absorpt_process_details     ?
_exptl_special_details
;
;
_diffrn_ambient_temperature     173(2)
_diffrn_radiation_type     MoK\a
_diffrn_radiation_wavelength     0.71073
_diffrn_radiation_source     'fine-focus sealed tube'
_diffrn_radiation_monochromator     graphite
_diffrn_measurement_device_type     'Bruker APEXII CCD'
_diffrn_measurement_method     '\f and \w scans'
_diffrn_detector_area_resol_mean     ?
_diffrn_reflns_number     18458
_diffrn_reflns_av_R_equivalents     0.0331
_diffrn_reflns_av_sigmaI/netI     0.0356
_diffrn_reflns_theta_min     1.22
_diffrn_reflns_theta_max     28.00
_diffrn_reflns_theta_full     28.00
_diffrn_measured_fraction_theta_max     1.000
_diffrn_measured_fraction_theta_full     1.000
_diffrn_reflns_limit_h_min     -8
_diffrn_reflns_limit_h_max     8
_diffrn_reflns_limit_k_min     -16
_diffrn_reflns_limit_k_max     16
_diffrn_reflns_limit_l_min     -23
_diffrn_reflns_limit_l_max     23
_diffrn_standards_number     0
_diffrn_standards_interval_count     ?
_diffrn_standards_interval_time     ?
_diffrn_standards_decay_%     ?
_refine_special_details
;
Refinement of <i>F</i>^2^ against ALL reflections. The weighted <i>R</i>-factor
<i>wR</i> and goodness of fit <i>S</i> are based on <i>F</i>^2^, conventional
<i>R</i>-factors <i>R</i> are based on <i>F</i>, with <i>F</i> set to zero for
negative <i>F</i>^2^. The threshold expression of <i>F</i>^2^ >
\s(<i>F</i>^2^) is used only for calculating <i>R</i>-factors(gt) <i>etc</i>.
and is not relevant to the choice of reflections for refinement.
<i>R</i>-factors based on <i>F</i>^2^ are statistically about twice as large
as those based on <i>F</i>, and <i>R</i>- factors based on ALL data will be
even larger.
;
_reflns_number_total     6423
_reflns_number_gt     4837
_reflns_threshold_expression     I>2\s(I)
_refine_ls_structure_factor_coef     Fsqd
_refine_ls_matrix_type     full
_refine_ls_R_factor_all     0.0499
_refine_ls_R_factor_gt     0.0362
_refine_ls_wR_factor_gt     0.1035
_refine_ls_wR_factor_ref     0.1106
_refine_ls_goodness_of_fit_ref     1.071
_refine_ls_restrained_S_all     1.071
_refine_ls_number_reflns     6423
_refine_ls_number_parameters     343
_refine_ls_number_restraints     0
_refine_ls_hydrogen_treatment     'mixed'
_refine_ls_weighting_scheme     calc
_refine_ls_weighting_details
         'calc w=1/[\s^2^(Fo^2^)+(0.0582P)^2^+0.0739P] where P=(Fo^2^+2Fc^2^)/3'
_atom_sites_solution_hydrogens     difmap
_atom_sites_solution_primary     direct
_atom_sites_solution_secondary     difmap
_refine_ls_shift/su_max     ?
_refine_ls_shift/su_max_lt     0.001
_refine_ls_shift/esd_max     0.000
_refine_ls_shift/su_mean     0.000
_refine_diff_density_max     0.396
_refine_diff_density_min     -0.412
_refine_ls_extinction_method     none
_refine_ls_extinction_coef     ?
loop_
    _atom_type_symbol
    _atom_type_description
    _atom_type_scat_dispersion_real
    _atom_type_scat_dispersion_imag
    _atom_type_scat_source
    'C' 'C' 0.0033 0.0016
                         'International Tables Vol C Tables 4.2.6.8 and 6.1.1.4'
    'H' 'H' 0.0000 0.0000
                         'International Tables Vol C Tables 4.2.6.8 and 6.1.1.4'
    'N' 'N' 0.0061 0.0033
                         'International Tables Vol C Tables 4.2.6.8 and 6.1.1.4'
    'O' 'O' 0.0106 0.0060
                         'International Tables Vol C Tables 4.2.6.8 and 6.1.1.4'
    'S' 'S' 0.1246 0.1234
                         'International Tables Vol C Tables 4.2.6.8 and 6.1.1.4'
_computing_data_collection     'APEX2 (Bruker, 2005)'
_computing_cell_refinement     'SAINT (Bruker, 2005)'
_computing_data_reduction     'SAINT (Bruker, 2005)'
_computing_structure_solution     'SHELXS97 (Sheldrick, 2008)'
_computing_structure_refinement     'SHELXL97 (Sheldrick, 2008)'
_computing_molecular_graphics
                      'ORTEP-3 (Farrugia, 1997) and DIAMOND (Brandenburg, 1998)'
_computing_publication_material     'SHELXTL (Sheldrick, 2008)'
loop_
    _atom_site_type_symbol
    _atom_site_label
    _atom_site_fract_x
    _atom_site_fract_y
    _atom_site_fract_z
    _atom_site_U_iso_or_equiv
    _atom_site_adp_type
    _atom_site_calc_flag
    _atom_site_refinement_flags
    _atom_site_occupancy
    _atom_site_disorder_assembly
    _atom_site_disorder_group
    C C1 0.3149(2) 0.39725(12) 0.35318(8) 0.0230(3) Uani d . 1 . .
    H H1 0.4155 0.4675 0.3860 0.028 Uiso calc R 1 . .
    C C2 0.4327(2) 0.30139(12) 0.34741(9) 0.0227(3) Uani d . 1 . .
    H H2 0.5706 0.3156 0.3236 0.027 Uiso calc R 1 . .
    C C3 0.4842(3) 0.28788(14) 0.42986(9) 0.0303(4) Uani d . 1 . .
    H H3A 0.5896 0.3543 0.4639 0.036 Uiso calc R 1 . .
    H H3B 0.5522 0.2225 0.4240 0.036 Uiso calc R 1 . .
    C C4 0.2795(3) 0.27272(15) 0.47095(10) 0.0344(4) Uani d . 1 . .
    H H4A 0.1800 0.2022 0.4399 0.041 Uiso calc R 1 . .
    H H4B 0.3195 0.2684 0.5254 0.041 Uiso calc R 1 . .
    C C5 0.1644(3) 0.36911(14) 0.47692(9) 0.0337(4) Uani d . 1 . .
    H H5A 0.2583 0.4384 0.5127 0.040 Uiso calc R 1 . .
    H H5B 0.0285 0.3557 0.5009 0.040 Uiso calc R 1 . .
    C C6 0.1107(3) 0.38351(13) 0.39456(9) 0.0266(3) Uani d . 1 . .
    H H6A 0.0034 0.3178 0.3607 0.032 Uiso calc R 1 . .
    H H6B 0.0449 0.4497 0.4010 0.032 Uiso calc R 1 . .
    C C7 0.3445(2) 0.63056(12) 0.29981(8) 0.0212(3) Uani d . 1 . .
    C C8 0.5061(2) 0.72537(12) 0.31511(9) 0.0238(3) Uani d . 1 . .
    H H8 0.6421 0.7204 0.2956 0.029 Uiso calc R 1 . .
    C C9 0.4672(3) 0.82718(12) 0.35906(9) 0.0282(3) Uani d . 1 . .
    H H9 0.5775 0.8920 0.3693 0.034 Uiso calc R 1 . .
    C C10 0.2692(3) 0.83612(13) 0.38840(9) 0.0290(4) Uani d . 1 . .
    C C11 0.1103(3) 0.74045(14) 0.37164(10) 0.0310(4) Uani d . 1 . .
    H H11 -0.0257 0.7454 0.3911 0.037 Uiso calc R 1 . .
    C C12 0.1439(3) 0.63787(13) 0.32735(9) 0.0284(3) Uani d . 1 . .
    H H12 0.0320 0.5735 0.3159 0.034 Uiso calc R 1 . .
    C C13 0.2270(4) 0.94682(16) 0.43611(11) 0.0459(5) Uani d . 1 . .
    H H13A 0.0900 0.9582 0.4130 0.069 Uiso calc R 1 . .
    H H13B 0.3460 1.0061 0.4345 0.069 Uiso calc R 1 . .
    H H13C 0.2173 0.9480 0.4919 0.069 Uiso calc R 1 . .
    N N1 0.2596(2) 0.40722(10) 0.27298(8) 0.0243(3) Uani d . 1 . .
    O O1 0.30664(19) 0.48034(9) 0.15979(6) 0.0319(3) Uani d . 1 . .
    O O2 0.62179(17) 0.50634(9) 0.26023(7) 0.0322(3) Uani d . 1 . .
    O O3 0.29042(18) 0.20373(9) 0.29512(6) 0.0262(2) Uani d . 1 . .
    S S1 0.39239(6) 0.50145(3) 0.24179(2) 0.02302(10) Uani d . 1 . .
    H H1N 0.134(3) 0.3817(15) 0.2496(11) 0.039(5) Uiso d . 1 . .
    H H3O 0.364(3) 0.1556(18) 0.2813(12) 0.050(6) Uiso d . 1 . .
    C C14 0.7984(3) 1.13220(12) 0.14293(9) 0.0260(3) Uani d . 1 . .
    H H14 0.6960 1.0621 0.1109 0.031 Uiso calc R 1 . .
    C C15 0.6821(2) 1.22875(12) 0.14932(8) 0.0221(3) Uani d . 1 . .
    H H15 0.5435 1.2142 0.1726 0.026 Uiso calc R 1 . .
    C C16 0.6321(3) 1.24306(13) 0.06696(9) 0.0275(3) Uani d . 1 . .
    H H16A 0.5649 1.3087 0.0729 0.033 Uiso calc R 1 . .
    H H16B 0.5267 1.1769 0.0325 0.033 Uiso calc R 1 . .
    C C17 0.8384(3) 1.25814(14) 0.02681(9) 0.0311(4) Uani d . 1 . .
    H H17A 0.8013 1.2657 -0.0269 0.037 Uiso calc R 1 . .
    H H17B 0.9405 1.3268 0.0594 0.037 Uiso calc R 1 . .
    C C18 0.9460(3) 1.15881(15) 0.01851(10) 0.0382(4) Uani d . 1 . .
    H H18A 1.0803 1.1699 -0.0068 0.046 Uiso calc R 1 . .
    H H18B 0.8468 1.0909 -0.0167 0.046 Uiso calc R 1 . .
    C C19 1.0017(3) 1.14389(14) 0.10043(10) 0.0322(4) Uani d . 1 . .
    H H19A 1.1115 1.2088 0.1339 0.039 Uiso calc R 1 . .
    H H19B 1.0647 1.0768 0.0934 0.039 Uiso calc R 1 . .
    C C20 0.7614(2) 0.89890(11) 0.20252(8) 0.0214(3) Uani d . 1 . .
    C C21 0.5911(3) 0.82342(12) 0.15054(9) 0.0253(3) Uani d . 1 . .
    H H21 0.4570 0.8445 0.1409 0.030 Uiso calc R 1 . .
    C C22 0.6186(3) 0.71642(13) 0.11252(9) 0.0290(3) Uani d . 1 . .
    H H22 0.5021 0.6643 0.0769 0.035 Uiso calc R 1 . .
    C C23 0.8145(3) 0.68457(12) 0.12593(9) 0.0276(3) Uani d . 1 . .
    C C24 0.9834(3) 0.76236(13) 0.17751(9) 0.0276(3) Uani d . 1 . .
    H H24 1.1182 0.7418 0.1867 0.033 Uiso calc R 1 . .
    C C25 0.9594(3) 0.86956(13) 0.21587(9) 0.0260(3) Uani d . 1 . .
    H H25 1.0767 0.9221 0.2508 0.031 Uiso calc R 1 . .
    C C26 0.8384(3) 0.56743(14) 0.08535(11) 0.0414(4) Uani d . 1 . .
    H H26A 0.7230 0.5151 0.0976 0.062 Uiso calc R 1 . .
    H H26B 0.9802 0.5569 0.1048 0.062 Uiso calc R 1 . .
    H H26C 0.8275 0.5541 0.0272 0.062 Uiso calc R 1 . .
    N N2 0.8567(2) 1.12308(11) 0.22299(8) 0.0285(3) Uani d . 1 . .
    O O4 0.81390(19) 1.05591(9) 0.33850(6) 0.0326(3) Uani d . 1 . .
    O O5 0.49416(18) 1.02921(9) 0.23866(7) 0.0345(3) Uani d . 1 . .
    O O6 0.82296(18) 1.32622(9) 0.20231(6) 0.0246(2) Uani d . 1 . .
    S S2 0.72262(6) 1.03181(3) 0.25663(2) 0.02444(11) Uani d . 1 . .
    H H2N 0.981(3) 1.1520(16) 0.2453(11) 0.040(6) Uiso d . 1 . .
    H H6O 0.751(4) 1.3754(19) 0.2141(13) 0.061(7) Uiso d . 1 . .
loop_
    _atom_site_aniso_label
    _atom_site_aniso_U_11
    _atom_site_aniso_U_22
    _atom_site_aniso_U_33
    _atom_site_aniso_U_12
    _atom_site_aniso_U_13
    _atom_site_aniso_U_23
    C1 0.0245(8) 0.0189(7) 0.0237(7) 0.0036(6) -0.0012(6) 0.0050(6)
    C2 0.0177(7) 0.0233(7) 0.0270(8) 0.0037(6) 0.0014(6) 0.0080(6)
    C3 0.0286(9) 0.0345(9) 0.0307(8) 0.0111(7) -0.0005(7) 0.0128(7)
    C4 0.0389(10) 0.0442(10) 0.0277(8) 0.0158(8) 0.0068(7) 0.0177(7)
    C5 0.0375(10) 0.0382(9) 0.0257(8) 0.0127(8) 0.0057(7) 0.0068(7)
    C6 0.0293(9) 0.0256(8) 0.0260(8) 0.0117(7) 0.0049(6) 0.0054(6)
    C7 0.0221(8) 0.0212(7) 0.0237(7) 0.0071(6) 0.0046(6) 0.0099(6)
    C8 0.0237(8) 0.0256(8) 0.0240(7) 0.0051(6) 0.0049(6) 0.0099(6)
    C9 0.0337(9) 0.0227(8) 0.0275(8) 0.0039(7) 0.0026(7) 0.0080(6)
    C10 0.0394(10) 0.0282(8) 0.0226(8) 0.0152(7) 0.0027(7) 0.0080(6)
    C11 0.0286(9) 0.0383(9) 0.0344(9) 0.0170(7) 0.0114(7) 0.0164(7)
    C12 0.0235(8) 0.0280(8) 0.0382(9) 0.0074(6) 0.0069(7) 0.0153(7)
    C13 0.0564(13) 0.0389(10) 0.0413(11) 0.0240(9) 0.0051(9) 0.0021(8)
    N1 0.0210(7) 0.0224(6) 0.0285(7) -0.0005(5) -0.0031(5) 0.0106(5)
    O1 0.0401(7) 0.0300(6) 0.0254(6) 0.0060(5) 0.0061(5) 0.0087(5)
    O2 0.0210(6) 0.0244(6) 0.0502(7) 0.0075(5) 0.0079(5) 0.0073(5)
    O3 0.0234(6) 0.0204(5) 0.0322(6) 0.0070(5) 0.0023(5) 0.0026(4)
    S1 0.0216(2) 0.01999(19) 0.0284(2) 0.00532(14) 0.00508(15) 0.00776(15)
    C14 0.0291(8) 0.0184(7) 0.0274(8) 0.0021(6) -0.0020(6) 0.0051(6)
    C15 0.0173(7) 0.0232(7) 0.0245(7) 0.0023(6) 0.0009(6) 0.0069(6)
    C16 0.0258(8) 0.0306(8) 0.0256(8) 0.0063(7) -0.0013(6) 0.0084(6)
    C17 0.0329(9) 0.0383(9) 0.0236(8) 0.0084(7) 0.0055(6) 0.0106(7)
    C18 0.0422(11) 0.0415(10) 0.0282(9) 0.0140(8) 0.0095(8) 0.0022(7)
    C19 0.0356(10) 0.0278(8) 0.0343(9) 0.0167(7) 0.0075(7) 0.0045(7)
    C20 0.0232(8) 0.0187(7) 0.0243(7) 0.0055(6) 0.0056(6) 0.0085(6)
    C21 0.0230(8) 0.0252(8) 0.0289(8) 0.0071(6) 0.0026(6) 0.0090(6)
    C22 0.0328(9) 0.0240(8) 0.0274(8) 0.0046(7) 0.0011(7) 0.0048(6)
    C23 0.0380(9) 0.0250(8) 0.0261(8) 0.0130(7) 0.0150(7) 0.0112(6)
    C24 0.0256(8) 0.0324(8) 0.0333(8) 0.0140(7) 0.0107(6) 0.0167(7)
    C25 0.0219(8) 0.0279(8) 0.0302(8) 0.0050(6) 0.0033(6) 0.0119(6)
    C26 0.0559(13) 0.0276(9) 0.0450(11) 0.0177(8) 0.0194(9) 0.0092(8)
    N2 0.0258(8) 0.0223(7) 0.0366(8) -0.0015(6) -0.0052(6) 0.0133(6)
    O4 0.0412(7) 0.0254(6) 0.0288(6) 0.0038(5) 0.0057(5) 0.0059(5)
    O5 0.0235(6) 0.0230(6) 0.0539(8) 0.0081(5) 0.0060(5) 0.0047(5)
    O6 0.0234(6) 0.0209(5) 0.0268(6) 0.0066(5) 0.0010(4) 0.0023(4)
    S2 0.0242(2) 0.01775(18) 0.0308(2) 0.00465(15) 0.00403(15) 0.00618(15)
_geom_special_details
;
All e.s.d.'s (except the e.s.d. in the dihedral angle between two l.s. planes)
are estimated using the full covariance matrix. The cell e.s.d.'s are taken
into account individually in the estimation of e.s.d.'s in distances, angles
and torsion angles; correlations between e.s.d.'s in cell parameters are only
used when they are defined by crystal symmetry. An approximate (isotropic)
treatment of cell e.s.d.'s is used for estimating e.s.d.'s involving l.s.
planes.
;
loop_
    _geom_bond_atom_site_label_1
    _geom_bond_atom_site_label_2
    _geom_bond_site_symmetry_2
    _geom_bond_distance
    _geom_bond_publ_flag
    C1 N1 . 1.472(2) ?
    C1 C2 . 1.528(2) ?
    C1 C6 . 1.529(2) ?
    C1 H1 . 1.0000 ?
    C2 O3 . 1.4325(17) ?
    C2 C3 . 1.525(2) ?
    C2 H2 . 1.0000 ?
    C3 C4 . 1.531(2) ?
    C3 H3A . 0.9900 ?
    C3 H3B . 0.9900 ?
    C4 C5 . 1.522(2) ?
    C4 H4A . 0.9900 ?
    C4 H4B . 0.9900 ?
    C5 C6 . 1.530(2) ?
    C5 H5A . 0.9900 ?
    C5 H5B . 0.9900 ?
    C6 H6A . 0.9900 ?
    C6 H6B . 0.9900 ?
    C7 C8 . 1.390(2) ?
    C7 C12 . 1.393(2) ?
    C7 S1 . 1.7674(14) ?
    C8 C9 . 1.387(2) ?
    C8 H8 . 0.9500 ?
    C9 C10 . 1.393(2) ?
    C9 H9 . 0.9500 ?
    C10 C11 . 1.386(2) ?
    C10 C13 . 1.507(2) ?
    C11 C12 . 1.384(2) ?
    C11 H11 . 0.9500 ?
    C12 H12 . 0.9500 ?
    C13 H13A . 0.9800 ?
    C13 H13B . 0.9800 ?
    C13 H13C . 0.9800 ?
    N1 S1 . 1.5975(13) ?
    N1 H1N . 0.83(2) ?
    O1 S1 . 1.4322(11) ?
    O2 S1 . 1.4461(11) ?
    O3 H3O . 0.83(2) ?
    C14 N2 . 1.4690(19) ?
    C14 C15 . 1.528(2) ?
    C14 C19 . 1.532(2) ?
    C14 H14 . 1.0000 ?
    C15 O6 . 1.4316(17) ?
    C15 C16 . 1.526(2) ?
    C15 H15 . 1.0000 ?
    C16 C17 . 1.530(2) ?
    C16 H16A . 0.9900 ?
    C16 H16B . 0.9900 ?
    C17 C18 . 1.522(2) ?
    C17 H17A . 0.9900 ?
    C17 H17B . 0.9900 ?
    C18 C19 . 1.528(2) ?
    C18 H18A . 0.9900 ?
    C18 H18B . 0.9900 ?
    C19 H19A . 0.9900 ?
    C19 H19B . 0.9900 ?
    C20 C21 . 1.385(2) ?
    C20 C25 . 1.389(2) ?
    C20 S2 . 1.7665(14) ?
    C21 C22 . 1.391(2) ?
    C21 H21 . 0.9500 ?
    C22 C23 . 1.392(2) ?
    C22 H22 . 0.9500 ?
    C23 C24 . 1.388(2) ?
    C23 C26 . 1.507(2) ?
    C24 C25 . 1.387(2) ?
    C24 H24 . 0.9500 ?
    C25 H25 . 0.9500 ?
    C26 H26A . 0.9800 ?
    C26 H26B . 0.9800 ?
    C26 H26C . 0.9800 ?
    N2 S2 . 1.5982(13) ?
    N2 H2N . 0.82(2) ?
    O4 S2 . 1.4343(12) ?
    O5 S2 . 1.4452(12) ?
    O6 H6O . 0.83(2) ?
loop_
    _geom_angle_atom_site_label_1
    _geom_angle_atom_site_label_2
    _geom_angle_atom_site_label_3
    _geom_angle_site_symmetry_1
    _geom_angle_site_symmetry_3
    _geom_angle
    _geom_angle_publ_flag
    N1 C1 C2 . . 110.49(11) ?
    N1 C1 C6 . . 110.35(12) ?
    C2 C1 C6 . . 111.65(12) ?
    N1 C1 H1 . . 108.1 ?
    C2 C1 H1 . . 108.1 ?
    C6 C1 H1 . . 108.1 ?
    O3 C2 C3 . . 110.68(12) ?
    O3 C2 C1 . . 106.45(11) ?
    C3 C2 C1 . . 110.94(12) ?
    O3 C2 H2 . . 109.6 ?
    C3 C2 H2 . . 109.6 ?
    C1 C2 H2 . . 109.6 ?
    C2 C3 C4 . . 111.59(13) ?
    C2 C3 H3A . . 109.3 ?
    C4 C3 H3A . . 109.3 ?
    C2 C3 H3B . . 109.3 ?
    C4 C3 H3B . . 109.3 ?
    H3A C3 H3B . . 108.0 ?
    C5 C4 C3 . . 110.62(14) ?
    C5 C4 H4A . . 109.5 ?
    C3 C4 H4A . . 109.5 ?
    C5 C4 H4B . . 109.5 ?
    C3 C4 H4B . . 109.5 ?
    H4A C4 H4B . . 108.1 ?
    C4 C5 C6 . . 111.54(13) ?
    C4 C5 H5A . . 109.3 ?
    C6 C5 H5A . . 109.3 ?
    C4 C5 H5B . . 109.3 ?
    C6 C5 H5B . . 109.3 ?
    H5A C5 H5B . . 108.0 ?
    C1 C6 C5 . . 110.98(13) ?
    C1 C6 H6A . . 109.4 ?
    C5 C6 H6A . . 109.4 ?
    C1 C6 H6B . . 109.4 ?
    C5 C6 H6B . . 109.4 ?
    H6A C6 H6B . . 108.0 ?
    C8 C7 C12 . . 120.34(14) ?
    C8 C7 S1 . . 119.33(11) ?
    C12 C7 S1 . . 120.29(11) ?
    C9 C8 C7 . . 119.46(14) ?
    C9 C8 H8 . . 120.3 ?
    C7 C8 H8 . . 120.3 ?
    C8 C9 C10 . . 121.16(15) ?
    C8 C9 H9 . . 119.4 ?
    C10 C9 H9 . . 119.4 ?
    C11 C10 C9 . . 118.17(14) ?
    C11 C10 C13 . . 120.69(16) ?
    C9 C10 C13 . . 121.13(16) ?
    C12 C11 C10 . . 121.93(15) ?
    C12 C11 H11 . . 119.0 ?
    C10 C11 H11 . . 119.0 ?
    C11 C12 C7 . . 118.92(15) ?
    C11 C12 H12 . . 120.5 ?
    C7 C12 H12 . . 120.5 ?
    C10 C13 H13A . . 109.5 ?
    C10 C13 H13B . . 109.5 ?
    H13A C13 H13B . . 109.5 ?
    C10 C13 H13C . . 109.5 ?
    H13A C13 H13C . . 109.5 ?
    H13B C13 H13C . . 109.5 ?
    C1 N1 S1 . . 122.50(10) ?
    C1 N1 H1N . . 119.7(13) ?
    S1 N1 H1N . . 113.8(13) ?
    C2 O3 H3O . . 107.3(15) ?
    O1 S1 O2 . . 118.31(7) ?
    O1 S1 N1 . . 107.26(7) ?
    O2 S1 N1 . . 108.38(7) ?
    O1 S1 C7 . . 109.32(7) ?
    O2 S1 C7 . . 105.55(7) ?
    N1 S1 C7 . . 107.60(7) ?
    N2 C14 C15 . . 110.28(12) ?
    N2 C14 C19 . . 109.93(13) ?
    C15 C14 C19 . . 112.15(12) ?
    N2 C14 H14 . . 108.1 ?
    C15 C14 H14 . . 108.1 ?
    C19 C14 H14 . . 108.1 ?
    O6 C15 C16 . . 110.75(12) ?
    O6 C15 C14 . . 107.06(11) ?
    C16 C15 C14 . . 110.71(12) ?
    O6 C15 H15 . . 109.4 ?
    C16 C15 H15 . . 109.4 ?
    C14 C15 H15 . . 109.4 ?
    C15 C16 C17 . . 111.19(13) ?
    C15 C16 H16A . . 109.4 ?
    C17 C16 H16A . . 109.4 ?
    C15 C16 H16B . . 109.4 ?
    C17 C16 H16B . . 109.4 ?
    H16A C16 H16B . . 108.0 ?
    C18 C17 C16 . . 110.11(14) ?
    C18 C17 H17A . . 109.6 ?
    C16 C17 H17A . . 109.6 ?
    C18 C17 H17B . . 109.6 ?
    C16 C17 H17B . . 109.6 ?
    H17A C17 H17B . . 108.2 ?
    C17 C18 C19 . . 110.83(13) ?
    C17 C18 H18A . . 109.5 ?
    C19 C18 H18A . . 109.5 ?
    C17 C18 H18B . . 109.5 ?
    C19 C18 H18B . . 109.5 ?
    H18A C18 H18B . . 108.1 ?
    C18 C19 C14 . . 110.71(14) ?
    C18 C19 H19A . . 109.5 ?
    C14 C19 H19A . . 109.5 ?
    C18 C19 H19B . . 109.5 ?
    C14 C19 H19B . . 109.5 ?
    H19A C19 H19B . . 108.1 ?
    C21 C20 C25 . . 120.81(14) ?
    C21 C20 S2 . . 119.75(11) ?
    C25 C20 S2 . . 119.36(11) ?
    C20 C21 C22 . . 119.29(14) ?
    C20 C21 H21 . . 120.4 ?
    C22 C21 H21 . . 120.4 ?
    C21 C22 C23 . . 120.93(15) ?
    C21 C22 H22 . . 119.5 ?
    C23 C22 H22 . . 119.5 ?
    C24 C23 C22 . . 118.55(14) ?
    C24 C23 C26 . . 121.60(15) ?
    C22 C23 C26 . . 119.84(16) ?
    C25 C24 C23 . . 121.41(14) ?
    C25 C24 H24 . . 119.3 ?
    C23 C24 H24 . . 119.3 ?
    C24 C25 C20 . . 119.00(14) ?
    C24 C25 H25 . . 120.5 ?
    C20 C25 H25 . . 120.5 ?
    C23 C26 H26A . . 109.5 ?
    C23 C26 H26B . . 109.5 ?
    H26A C26 H26B . . 109.5 ?
    C23 C26 H26C . . 109.5 ?
    H26A C26 H26C . . 109.5 ?
    H26B C26 H26C . . 109.5 ?
    C14 N2 S2 . . 122.76(11) ?
    C14 N2 H2N . . 117.8(13) ?
    S2 N2 H2N . . 116.7(13) ?
    C15 O6 H6O . . 107.3(16) ?
    O4 S2 O5 . . 119.25(7) ?
    O4 S2 N2 . . 106.51(7) ?
    O5 S2 N2 . . 107.95(7) ?
    O4 S2 C20 . . 108.22(7) ?
    O5 S2 C20 . . 105.34(7) ?
    N2 S2 C20 . . 109.34(7) ?
loop_
    _geom_torsion_atom_site_label_1
    _geom_torsion_atom_site_label_2
    _geom_torsion_atom_site_label_3
    _geom_torsion_atom_site_label_4
    _geom_torsion_site_symmetry_1
    _geom_torsion_site_symmetry_2
    _geom_torsion_site_symmetry_3
    _geom_torsion_site_symmetry_4
    _geom_torsion
    _geom_torsion_publ_flag
    N1 C1 C2 O3 . . . . -57.65(14) ?
    C6 C1 C2 O3 . . . . 65.57(15) ?
    N1 C1 C2 C3 . . . . -178.14(12) ?
    C6 C1 C2 C3 . . . . -54.92(16) ?
    O3 C2 C3 C4 . . . . -62.41(17) ?
    C1 C2 C3 C4 . . . . 55.53(17) ?
    C2 C3 C4 C5 . . . . -56.05(19) ?
    C3 C4 C5 C6 . . . . 55.88(19) ?
    N1 C1 C6 C5 . . . . 178.09(12) ?
    C2 C1 C6 C5 . . . . 54.80(16) ?
    C4 C5 C6 C1 . . . . -55.44(18) ?
    C12 C7 C8 C9 . . . . 0.9(2) ?
    S1 C7 C8 C9 . . . . 178.53(11) ?
    C7 C8 C9 C10 . . . . 0.2(2) ?
    C8 C9 C10 C11 . . . . -0.8(2) ?
    C8 C9 C10 C13 . . . . -179.95(15) ?
    C9 C10 C11 C12 . . . . 0.2(2) ?
    C13 C10 C11 C12 . . . . 179.39(15) ?
    C10 C11 C12 C7 . . . . 0.9(2) ?
    C8 C7 C12 C11 . . . . -1.5(2) ?
    S1 C7 C12 C11 . . . . -179.05(12) ?
    C2 C1 N1 S1 . . . . -103.58(13) ?
    C6 C1 N1 S1 . . . . 132.45(12) ?
    C1 N1 S1 O1 . . . . 175.08(11) ?
    C1 N1 S1 O2 . . . . 46.28(13) ?
    C1 N1 S1 C7 . . . . -67.40(13) ?
    C8 C7 S1 O1 . . . . -95.15(13) ?
    C12 C7 S1 O1 . . . . 82.45(13) ?
    C8 C7 S1 O2 . . . . 33.11(14) ?
    C12 C7 S1 O2 . . . . -149.29(12) ?
    C8 C7 S1 N1 . . . . 148.68(12) ?
    C12 C7 S1 N1 . . . . -33.72(14) ?
    N2 C14 C15 O6 . . . . 56.00(15) ?
    C19 C14 C15 O6 . . . . -66.87(15) ?
    N2 C14 C15 C16 . . . . 176.81(12) ?
    C19 C14 C15 C16 . . . . 53.94(16) ?
    O6 C15 C16 C17 . . . . 62.91(16) ?
    C14 C15 C16 C17 . . . . -55.68(16) ?
    C15 C16 C17 C18 . . . . 58.13(18) ?
    C16 C17 C18 C19 . . . . -58.33(19) ?
    C17 C18 C19 C14 . . . . 56.40(19) ?
    N2 C14 C19 C18 . . . . -177.42(13) ?
    C15 C14 C19 C18 . . . . -54.35(17) ?
    C25 C20 C21 C22 . . . . 1.2(2) ?
    S2 C20 C21 C22 . . . . -175.50(11) ?
    C20 C21 C22 C23 . . . . -0.1(2) ?
    C21 C22 C23 C24 . . . . -0.7(2) ?
    C21 C22 C23 C26 . . . . 178.69(14) ?
    C22 C23 C24 C25 . . . . 0.6(2) ?
    C26 C23 C24 C25 . . . . -178.82(14) ?
    C23 C24 C25 C20 . . . . 0.4(2) ?
    C21 C20 C25 C24 . . . . -1.3(2) ?
    S2 C20 C25 C24 . . . . 175.38(11) ?
    C15 C14 N2 S2 . . . . 102.29(14) ?
    C19 C14 N2 S2 . . . . -133.55(12) ?
    C14 N2 S2 O4 . . . . -174.30(12) ?
    C14 N2 S2 O5 . . . . -45.13(14) ?
    C14 N2 S2 C20 . . . . 68.98(14) ?
    C21 C20 S2 O4 . . . . 134.13(12) ?
    C25 C20 S2 O4 . . . . -42.57(13) ?
    C21 C20 S2 O5 . . . . 5.55(14) ?
    C25 C20 S2 O5 . . . . -171.15(11) ?
    C21 C20 S2 N2 . . . . -110.23(12) ?
    C25 C20 S2 N2 . . . . 73.07(13) ?
loop_
    _geom_hbond_atom_site_label_D
    _geom_hbond_atom_site_label_H
    _geom_hbond_atom_site_label_A
    _geom_hbond_site_symmetry_A
    _geom_hbond_distance_DH
    _geom_hbond_distance_HA
    _geom_hbond_distance_DA
    _geom_hbond_angle_DHA
    N1 H1N O6 1_445 0.83(2) 2.00(2) 2.8255(17) 175.0(18)
    N2 H2N O3 1_665 0.82(2) 2.00(2) 2.8155(18) 173.1(19)
    O3 H3O O5 1_545 0.83(2) 1.93(2) 2.7489(15) 171(2)
    O6 H6O O2 1_565 0.83(2) 1.98(2) 2.8001(15) 169(2)
