# Supplementary material for: cis-N-(2-Hydroxy­cyclo­hexyl)-p-toluene­sulfonamide
Source: Acta Crystallogr Sect E Struct Rep Online. 2010 Jan 27;66(Pt 2):o463. doi: 10.1107/S1600536810002151 (PMC2979744; doi:10.1107/S1600536810002151)
Supplement: Supplementary file 2 [file e-66-0o463-Isup2.hkl]

#
# h,k,l, Fc-squared, Fo-squared, sigma(Fo-squared) and status flag
#
data_I
_shelx_title ' 9m_kznd_tm4_0s in P-1'
_shelx_refln_list_code          4
_shelx_F_calc_maximum      172.23
_exptl_crystal_F_000       576.00
_reflns_d_resolution_high  0.7570
 
loop_
 _symmetry_equiv_pos_as_xyz
 'x, y, z'
 '-x, -y, -z'
 
_cell_length_a     6.3031
_cell_length_b    12.8355
_cell_length_c    17.5367
_cell_angle_alpha 106.645
_cell_angle_beta   93.971
_cell_angle_gamma 100.047
 
_shelx_F_squared_multiplier     1.000
 
loop_
 _refln_index_h
 _refln_index_k
 _refln_index_l
 _refln_F_squared_calc
 _refln_F_squared_meas
 _refln_F_squared_sigma
 _refln_observed_status
   1   0   0      871.28      887.44      6.99 o
   2   0   0     2008.40     2125.10     32.63 o
   3   0   0        0.66        1.25      0.86 o
   4   0   0       11.06       11.18      5.61 o
   5   0   0        2.68        2.22      2.48 o
   6   0   0       44.09       40.49      5.72 o
   7   0   0      107.95       89.69     13.78 o
   8   0   0       65.84       69.24      9.83 o
  -8   1   0        3.48        0.70      6.07 o
  -7   1   0        0.02        3.04      5.61 o
  -6   1   0        0.97        5.14      2.97 o
  -5   1   0        0.19        0.43      2.13 o
  -4   1   0     3398.00     3572.06    142.47 o
  -3   1   0      412.39      476.47      9.20 o
  -2   1   0     1141.93     1138.69     15.36 o
  -1   1   0      553.58      572.35      5.02 o
   0   1   0       85.81       75.93      2.95 o
   1   1   0     1725.62     1721.19      9.45 o
   2   1   0      790.76      888.87      6.55 o
   3   1   0      244.58      264.96      6.61 o
   4   1   0     1593.79     1592.36     67.26 o
   5   1   0     1015.57      957.31     21.02 o
   6   1   0        0.52       -1.94      2.10 o
   7   1   0       34.65       38.38      7.17 o
   8   1   0       39.32       45.31     12.38 o
  -8   2   0       41.74       43.21     11.68 o
  -7   2   0        1.83        2.10      4.90 o
  -6   2   0       16.99       17.29      5.96 o
  -5   2   0        0.93       -0.84      1.85 o
  -4   2   0        4.28        6.03      1.43 o
  -3   2   0      879.37      919.73      9.00 o
  -2   2   0     3489.36     3560.61     44.42 o
  -1   2   0     7757.39     7630.64     44.33 o
   0   2   0      617.59      585.77      4.19 o
   1   2   0     2075.10     2127.72     14.49 o
   2   2   0      386.14      391.34      7.70 o
   3   2   0        7.14        7.81      1.55 o
   4   2   0       28.38       23.05      3.27 o
   5   2   0       66.38       61.42      5.52 o
   6   2   0      515.66      524.86     27.68 o
   7   2   0        0.49        3.15      3.80 o
  -8   3   0       76.35       82.68     14.48 o
  -7   3   0        0.13       -3.27      3.27 o
  -6   3   0      167.73      137.56     14.01 o
  -5   3   0      883.11      930.44     26.03 o
  -4   3   0      484.20      508.74     12.44 o
  -3   3   0     1615.16     1841.30     27.04 o
  -2   3   0      217.09      201.01      3.02 o
  -1   3   0       27.27       25.19      1.13 o
   0   3   0      148.55      156.89      2.38 o
   1   3   0      132.95      118.63      3.23 o
   2   3   0      888.35      923.26     10.12 o
   3   3   0     2545.66     2593.46     52.33 o
   4   3   0       96.73      100.20      5.11 o
   5   3   0      151.89      155.90      9.73 o
   6   3   0       69.75       56.51      7.45 o
   7   3   0        5.79        4.06      4.55 o
  -8   4   0        1.86        4.44      6.54 o
  -7   4   0        5.77       -3.04      4.20 o
  -6   4   0        1.05        1.87      4.20 o
  -5   4   0        9.40        9.25      1.98 o
  -4   4   0      137.33      157.29      3.33 o
  -3   4   0     2830.78     2830.91     34.29 o
  -2   4   0      257.30      296.01      3.85 o
  -1   4   0    19877.70    19746.79    188.87 o
   0   4   0     1478.86     1471.30     15.06 o
   1   4   0      439.25      479.09      8.85 o
   2   4   0      379.56      463.16      9.84 o
   3   4   0        8.92       12.69      1.36 o
   4   4   0        3.32        2.79      1.43 o
   5   4   0       31.21       34.22      5.78 o
   6   4   0       83.99       86.76     11.44 o
   7   4   0        3.60        2.19      4.21 o
  -8   5   0       51.64       61.89     13.31 o
  -7   5   0      262.85      246.87     20.32 o
  -6   5   0       21.95       20.79      7.47 o
  -5   5   0     1216.58     1235.26     21.69 o
  -4   5   0      440.66      441.93      6.41 o
  -3   5   0      309.43      334.64      5.87 o
  -2   5   0      533.67      572.42      6.79 o
  -1   5   0       68.60       75.36      2.27 o
   0   5   0      591.16      635.06     12.36 o
   1   5   0      432.79      394.32      5.57 o
   2   5   0      168.98      172.18      6.60 o
   3   5   0        6.26        7.05      2.40 o
   4   5   0      577.09      592.86     14.42 o
   5   5   0      598.87      585.52     19.49 o
   6   5   0        1.25        1.86      3.71 o
   7   5   0        6.80        6.06      5.04 o
  -8   6   0        5.04        0.47      5.61 o
  -7   6   0        1.00       -2.57      4.44 o
  -6   6   0       44.26       33.40      8.64 o
  -5   6   0       38.40       41.93      2.78 o
  -4   6   0      198.22      186.20      4.06 o
  -3   6   0      423.51      417.20      5.45 o
  -2   6   0     2120.17     2289.83     44.49 o
  -1   6   0     4147.91     4417.10     82.49 o
   0   6   0      958.78      939.38     17.84 o
   1   6   0        2.37        2.36      0.95 o
   2   6   0      113.87      131.78      6.73 o
   3   6   0        2.95        6.03      2.91 o
   4   6   0       10.16       14.11      3.56 o
   5   6   0      380.51      395.55     16.93 o
   6   6   0       36.43       32.95      7.10 o
  -8   7   0       50.46       54.42     12.85 o
  -7   7   0        6.44        2.80      5.37 o
  -6   7   0       51.36       56.29     10.51 o
  -5   7   0     1228.72     1142.32     37.14 o
  -4   7   0      413.24      440.74      6.47 o
  -3   7   0       85.32       90.96      3.05 o
  -2   7   0      185.64      203.08      5.21 o
  -1   7   0       25.84       22.74      2.86 o
   0   7   0       48.76       48.41      4.11 o
   1   7   0      845.22      814.86     17.26 o
   2   7   0      429.74      443.30     11.91 o
   3   7   0     1160.89     1048.62     19.64 o
   4   7   0      834.23      783.14     18.38 o
   5   7   0       56.45       39.79      7.15 o
   6   7   0        9.20        5.93      4.76 o
  -7   8   0        4.14       -0.93      4.44 o
  -6   8   0       51.52       57.45     10.98 o
  -5   8   0       91.46       83.38     11.68 o
  -4   8   0     1365.31     1412.82     48.27 o
  -3   8   0     2105.02     2088.90     42.87 o
  -2   8   0        3.91        4.74      1.88 o
  -1   8   0      193.32      175.17      8.64 o
   0   8   0      898.57      911.31     21.67 o
   1   8   0      115.75      117.30      4.19 o
   2   8   0       93.12       90.00      6.15 o
   3   8   0        0.14       -1.49      2.15 o
   4   8   0      106.64       93.21      7.50 o
   5   8   0      162.46      151.82     12.13 o
   6   8   0        0.73        1.41      4.69 o
  -7   9   0       69.02       65.63     13.08 o
  -6   9   0      448.52      409.66     25.69 o
  -5   9   0        1.25        0.23      4.20 o
  -4   9   0       55.42       49.10      3.70 o
  -3   9   0        9.27        9.81      2.41 o
  -2   9   0        0.04       -0.24      1.64 o
  -1   9   0       81.27       73.89      5.02 o
   0   9   0     1717.26     1677.20     22.59 o
   1   9   0     3682.90     3687.91     90.87 o
   2   9   0       84.88       76.13      6.29 o
   3   9   0      260.86      257.37     11.09 o
   4   9   0       45.51       44.29      5.95 o
   5   9   0        0.33       -2.55      3.71 o
  -7  10   0        5.04        9.81      7.24 o
  -6  10   0       19.95       16.12      7.24 o
  -5  10   0       51.17       61.43     11.21 o
  -4  10   0      299.65      277.58     17.75 o
  -3  10   0      295.83      243.08      8.09 o
  -2  10   0      122.35      114.45      6.16 o
  -1  10   0     2300.99     2231.55     26.41 o
   0  10   0       13.88       20.11      3.80 o
   1  10   0       58.50       50.35      5.35 o
   2  10   0       53.32       52.87      5.79 o
   3  10   0        1.19        1.50      2.83 o
   4  10   0       24.67       26.86      5.46 o
   5  10   0        1.92        2.22      4.62 o
  -7  11   0        0.03        5.61      6.31 o
  -6  11   0        0.37        1.63      5.37 o
  -5  11   0      252.63      220.24     19.15 o
  -4  11   0        8.28       10.04      6.07 o
  -3  11   0       41.31       41.11      6.17 o
  -2  11   0       84.07       82.40      5.75 o
  -1  11   0      218.03      219.73      9.17 o
   0  11   0      761.67      720.40     16.88 o
   1  11   0      119.82      128.86      8.04 o
   2  11   0      111.08      110.19      8.08 o
   3  11   0      234.45      222.46     11.44 o
   4  11   0        2.98        1.83      3.32 o
  -6  12   0        3.92       -1.17      4.90 o
  -5  12   0      293.67      298.02     23.12 o
  -4  12   0      629.30      561.94     29.66 o
  -3  12   0       34.28       48.64      6.51 o
  -2  12   0       90.49      103.16      6.72 o
  -1  12   0       61.84       66.39      7.17 o
   0  12   0        4.78        6.93      3.18 o
   1  12   0        9.99       10.70      3.56 o
   2  12   0       29.19       33.91      5.65 o
   3  12   0        9.85        3.08      3.55 o
   4  12   0        3.46        3.31      4.85 o
  -6  13   0      179.37      176.57     19.85 o
  -5  13   0        8.32        3.27      6.07 o
  -4  13   0        0.07        3.04      4.90 o
  -3  13   0       11.28       14.99      3.60 o
  -2  13   0       63.75       64.76      6.07 o
  -1  13   0      207.07      212.57     10.13 o
   0  13   0      377.20      377.73     13.80 o
   1  13   0       94.22       85.39      7.80 o
   2  13   0       24.25       26.55      5.48 o
   3  13   0       24.02       22.28      5.69 o
  -5  14   0       73.86       67.03     13.78 o
  -4  14   0     1045.34     1108.93     45.08 o
  -3  14   0      142.61      133.59     16.58 o
  -2  14   0      777.26      847.23     33.28 o
  -1  14   0       55.78       57.30     10.20 o
   0  14   0        2.74        5.61      3.39 o
   1  14   0        0.15        2.10      3.46 o
   2  14   0       11.74       10.70      4.57 o
  -4  15   0        1.77        3.04      6.31 o
  -3  15   0       73.74       62.59     13.08 o
  -2  15   0        8.00       12.93      4.25 o
  -1  15   0      401.31      428.09     16.52 o
   0  15   0      288.81      298.01     13.80 o
   1  15   0       63.77       72.06      8.22 o
  -3  16   0       74.24       93.89     15.88 o
  -2  16   0        6.10        6.31      7.24 o
  -1  16   0       41.43       50.63      7.14 o
   0 -16   1       98.37      117.88      9.91 o
   1 -16   1      157.82      164.67     10.73 o
   2 -16   1       26.34       32.99      7.51 o
   3 -16   1        0.85       -4.67      4.67 o
  -1 -15   1       13.43       21.74      5.51 o
   0 -15   1        0.01        1.01      3.48 o
   1 -15   1       31.44       32.19      5.81 o
   2 -15   1        3.38        8.38      3.78 o
   3 -15   1      374.41      359.21     26.39 o
   4 -15   1        7.15        0.23      5.37 o
  -2 -14   1       17.26       17.36      5.08 o
  -1 -14   1       79.50       75.43      7.76 o
   0 -14   1       22.68       21.45      4.89 o
   1 -14   1      293.49      285.29     15.39 o
   2 -14   1      382.24      389.59     13.63 o
   3 -14   1       13.59       18.80      5.62 o
   4 -14   1        0.05       -3.27      5.14 o
   5 -14   1       32.13       42.27     11.44 o
  -3 -13   1        5.76        2.31      3.80 o
  -2 -13   1        1.40        1.77      3.15 o
  -1 -13   1       34.73       29.46      5.38 o
   0 -13   1       20.45       16.26      4.35 o
   1 -13   1       29.56       33.68      5.03 o
   2 -13   1      106.77      122.57      7.66 o
   3 -13   1      309.29      357.15     20.38 o
   4 -13   1        4.40       11.44      6.54 o
   5 -13   1       54.27       57.92     12.14 o
   6 -13   1       89.94       60.96     13.31 o
  -4 -12   1        1.15       -1.56      3.66 o
  -3 -12   1       17.96       15.26      4.57 o
  -2 -12   1        0.11        0.51      2.96 o
  -1 -12   1       73.62       80.69     12.36 o
   0 -12   1        0.94       -2.09      2.34 o
   1 -12   1       62.74       67.87      5.97 o
   2 -12   1       21.30       31.36      4.33 o
   3 -12   1       81.79       85.61      6.08 o
   4 -12   1       13.12        9.58      6.31 o
   5 -12   1       96.24       67.50     12.38 o
   6 -12   1        1.51        4.90      6.07 o
  -4 -11   1       53.71       60.11      7.45 o
  -3 -11   1       20.08       24.33      5.05 o
  -2 -11   1      109.84      111.01      8.18 o
  -1 -11   1       35.48       28.90      4.67 o
   0 -11   1      116.79      112.71      7.14 o
   1 -11   1      572.57      566.51     14.27 o
   2 -11   1     1045.77     1018.10     23.44 o
   3 -11   1       95.27       91.38      5.79 o
   4 -11   1       80.11       87.66     10.86 o
   5 -11   1      197.98      155.08     16.58 o
   6 -11   1        8.61        4.67      5.37 o
   7 -11   1        4.31        7.71      7.24 o
  -5 -10   1        4.98        7.51      5.32 o
  -4 -10   1       13.43        9.49      3.97 o
  -3 -10   1       32.56       25.23      4.89 o
  -2 -10   1     1276.59     1140.85     22.16 o
  -1 -10   1       25.69       25.41      4.94 o
   0 -10   1      893.26      802.91     30.15 o
   1 -10   1     1625.75     1561.53     34.24 o
   2 -10   1       26.20       25.24      3.53 o
   3 -10   1      101.76      102.28      5.69 o
   4 -10   1        1.62        3.80      1.99 o
   5 -10   1      111.73      101.13     13.31 o
   6 -10   1       23.38       21.02      8.41 o
   7 -10   1       17.15       13.55      7.94 o
  -5  -9   1      104.65      104.07     10.90 o
  -4  -9   1       81.91       71.55      7.05 o
  -3  -9   1      256.29      233.65     10.56 o
  -2  -9   1      128.87      112.95      7.46 o
  -1  -9   1      406.48      394.88      7.44 o
   0  -9   1     1025.89     1055.33     22.35 o
   1  -9   1      176.03      168.53      7.09 o
   2  -9   1      813.60      745.68     24.29 o
   3  -9   1      133.30      133.66      5.91 o
   4  -9   1      428.23      382.85     15.62 o
   5  -9   1       61.70       56.05     10.04 o
   6  -9   1        0.10        1.63      4.67 o
   7  -9   1        0.33       -1.87      4.67 o
  -6  -8   1        5.22        4.67      4.79 o
  -5  -8   1       43.75       37.09      7.17 o
  -4  -8   1      194.56      196.11      9.93 o
  -3  -8   1      164.27      154.30      8.35 o
  -2  -8   1      116.54       96.01      6.27 o
  -1  -8   1       39.15       41.64      2.73 o
   0  -8   1      538.21      543.73     14.06 o
   1  -8   1      331.88      328.45      8.96 o
   2  -8   1       99.20      113.38      5.28 o
   3  -8   1        0.79        1.23      1.60 o
   4  -8   1     1214.48     1282.08     34.44 o
   5  -8   1      165.71      170.26     15.41 o
   6  -8   1       28.06       31.06      8.88 o
   7  -8   1       42.55       37.84     10.28 o
  -6  -7   1        1.11        0.94      4.04 o
  -5  -7   1      126.76      100.94      9.83 o
  -4  -7   1      125.85      123.35      7.76 o
  -3  -7   1       80.40       72.21      5.84 o
  -2  -7   1        1.60        1.25      1.96 o
  -1  -7   1      440.96      445.47      6.63 o
   0  -7   1     1491.97     1497.80     36.85 o
   1  -7   1     5311.84     5427.08     74.66 o
   2  -7   1      144.57      113.50      4.78 o
   3  -7   1       13.81       20.70      2.00 o
   4  -7   1       91.73       95.49      4.69 o
   5  -7   1       77.83       77.96      4.14 o
   6  -7   1       63.64       57.45     10.51 o
   7  -7   1        0.17       -0.93      4.20 o
   8  -7   1       80.50      107.44     16.35 o
  -7  -6   1        6.12        3.85      5.04 o
  -6  -6   1        6.49        4.90      4.26 o
  -5  -6   1      465.19      444.96     17.74 o
  -4  -6   1      520.83      496.29     13.93 o
  -3  -6   1      421.79      395.26     11.41 o
  -2  -6   1     1102.95     1042.21     19.91 o
  -1  -6   1       17.29       10.97      1.19 o
   0  -6   1     2046.91     2068.12     29.13 o
   1  -6   1       68.45       70.80      3.24 o
   2  -6   1       52.47       57.22      2.48 o
   3  -6   1       20.72       17.47      1.71 o
   4  -6   1      348.96      341.84      6.04 o
   5  -6   1       97.10       95.86      4.42 o
   6  -6   1      148.99      144.80     14.95 o
   7  -6   1        4.96        9.58      6.31 o
   8  -6   1        0.89        7.47      6.77 o
  -7  -5   1       80.70      106.41     11.05 o
  -6  -5   1       53.31       63.29      8.24 o
  -5  -5   1      313.63      289.86     22.42 o
  -4  -5   1      312.37      295.59      8.33 o
  -3  -5   1       21.76       25.61      3.54 o
  -2  -5   1        2.30        1.47      1.61 o
  -1  -5   1      553.02      507.30      9.84 o
   0  -5   1       45.35       45.28      2.13 o
   1  -5   1     5333.66     6001.38     80.11 o
   2  -5   1        0.26       12.93      4.47 o
   3  -5   1      770.20      876.53     11.97 o
   4  -5   1      238.76      247.64      7.67 o
   5  -5   1      154.15      141.86      4.43 o
   6  -5   1        0.07        1.40      3.97 o
   7  -5   1       25.68       37.14      9.81 o
   8  -5   1       16.26       18.68      8.88 o
  -7  -4   1        9.49        9.45      5.11 o
  -6  -4   1       68.25       71.66      9.11 o
  -5  -4   1       43.90       41.13      6.10 o
  -4  -4   1      921.21      956.04     17.73 o
  -3  -4   1      101.79      118.56      3.33 o
  -2  -4   1       30.94       57.11      3.72 o
  -1  -4   1      918.33      983.18     12.40 o
   0  -4   1      952.43      968.04      9.25 o
   1  -4   1       26.10       24.72      1.41 o
   2  -4   1       73.98       74.75      2.23 o
   3  -4   1     1554.27     1563.14     21.17 o
   4  -4   1      135.70      133.51      3.96 o
   5  -4   1        0.09       -0.75      1.52 o
   6  -4   1        1.68        1.63      3.97 o
   7  -4   1       99.53       91.79     13.55 o
   8  -4   1       29.91       25.22      9.81 o
  -7  -3   1       11.73        9.99      7.82 o
  -6  -3   1        8.76        9.69      4.46 o
  -5  -3   1      138.00      138.44      9.14 o
  -4  -3   1      137.98      142.51      5.24 o
  -3  -3   1      293.47      327.52      7.34 o
  -2  -3   1      284.38      293.99      4.73 o
  -1  -3   1     4226.55     4152.67     68.74 o
   0  -3   1      430.55      470.73     17.88 o
   1  -3   1     3051.04     2996.04     20.16 o
   2  -3   1     1716.02     1618.03     18.36 o
   3  -3   1     2764.34     3134.05     84.18 o
   4  -3   1       74.21       87.38      3.48 o
   5  -3   1        4.98        5.51      2.33 o
   6  -3   1       21.92       22.78      4.04 o
   7  -3   1        0.49       -1.17      3.97 o
   8  -3   1      251.69      251.07     22.42 o
  -7  -2   1       16.73       11.44      7.47 o
  -6  -2   1      835.97      810.33     22.18 o
  -5  -2   1     1120.61     1060.29     21.90 o
  -4  -2   1       22.01       16.94      2.91 o
  -3  -2   1      428.88      367.90      6.26 o
  -2  -2   1      412.48      411.87      6.63 o
  -1  -2   1      893.25      940.10      6.97 o
   0  -2   1       80.43       73.82      1.60 o
   1  -2   1      151.75      156.88      2.39 o
   2  -2   1      432.43      455.37      6.81 o
   3  -2   1     1681.42     1785.26     39.43 o
   4  -2   1       71.20       58.32      4.65 o
   5  -2   1        6.76        4.93      2.46 o
   6  -2   1      205.21      231.67     10.83 o
   7  -2   1        4.23       -0.70      4.90 o
   8  -2   1       12.68       10.04      7.47 o
  -8  -1   1      233.75      222.35     21.72 o
  -7  -1   1      410.68      408.47     18.82 o
  -6  -1   1        5.74        1.87      2.96 o
  -5  -1   1      257.09      246.18     10.87 o
  -4  -1   1       27.38       28.77      3.92 o
  -3  -1   1      131.16      151.84      4.32 o
  -2  -1   1        4.86        3.53      1.00 o
  -1  -1   1     2473.29     2377.32     40.27 o
   0  -1   1      958.84      893.76     34.42 o
   1  -1   1     4807.94     4795.13     31.08 o
   2  -1   1      790.44      749.14      9.11 o
   3  -1   1        0.08        2.04      1.02 o
   4  -1   1       38.10       48.78      4.48 o
   5  -1   1        0.36       -0.92      1.89 o
   6  -1   1        5.01        6.96      3.38 o
   7  -1   1       44.55       29.90      9.34 o
   8  -1   1       27.52       27.79     10.51 o
  -8   0   1       39.21       43.57      8.50 o
  -7   0   1      116.55       93.19     14.01 o
  -6   0   1       18.87       17.18      5.14 o
  -5   0   1      305.49      285.43     20.67 o
  -4   0   1        2.90        4.70      2.19 o
  -3   0   1     1180.26     1222.55     25.07 o
  -2   0   1      606.98      631.07      5.79 o
  -1   0   1      132.52      131.57      1.60 o
   0   0   1        5.77        4.63      4.78 o
   1   0   1     2361.94     2314.98     61.26 o
   2   0   1     2146.02     2293.33     31.46 o
   3   0   1       14.20        9.07      1.52 o
   4   0   1      442.20      482.87     20.55 o
   5   0   1      307.52      344.72     21.49 o
   6   0   1      192.65      175.44     10.27 o
   7   0   1       28.46       26.86      6.25 o
   8   0   1        8.08        7.03      5.49 o
  -8   1   1       13.24       11.68      8.17 o
  -7   1   1        9.72        0.23      4.44 o
  -6   1   1       32.56       26.25      4.58 o
  -5   1   1        0.94        1.27      2.12 o
  -4   1   1      378.23      426.24     10.25 o
  -3   1   1      304.70      356.61      5.73 o
  -2   1   1     6690.24     6676.28     42.62 o
  -1   1   1     9583.55     9238.68    137.60 o
   0   1   1       79.28      101.83      1.61 o
   1   1   1    14389.95    13767.46    129.26 o
   2   1   1     1918.92     2096.81     39.37 o
   3   1   1        8.24        9.24      1.84 o
   4   1   1       47.94       42.59      4.69 o
   5   1   1       57.78       63.26      8.41 o
   6   1   1       68.97       59.46      5.87 o
   7   1   1       79.04      101.78      9.54 o
  -8   2   1        0.19       -3.27      5.14 o
  -7   2   1        1.58       -1.17      4.20 o
  -6   2   1        0.67        1.58      2.51 o
  -5   2   1      304.32      328.08     27.91 o
  -4   2   1       51.31       83.07      3.18 o
  -3   2   1      628.21      650.68     13.85 o
  -2   2   1       45.36       42.23      1.14 o
  -1   2   1      279.31      299.81      2.63 o
   0   2   1      334.63      347.64      3.10 o
   1   2   1     1481.45     1492.06      9.34 o
   2   2   1     1022.44     1098.39     10.15 o
   3   2   1      522.60      479.22     10.19 o
   4   2   1      875.36      842.78     18.65 o
   5   2   1       39.74       36.99      5.52 o
   6   2   1      637.66      650.19     15.46 o
   7   2   1        5.14        0.23      4.90 o
  -8   3   1      194.54      195.49     20.32 o
  -7   3   1       12.40       16.82      7.47 o
  -6   3   1        0.00        0.70      4.20 o
  -5   3   1        2.95        3.07      1.61 o
  -4   3   1      235.02      228.45      4.65 o
  -3   3   1      289.12      320.55      7.11 o
  -2   3   1      127.24       91.64      8.48 o
  -1   3   1      877.52      832.22      5.32 o
   0   3   1     9386.89     9704.00     85.57 o
   1   3   1      320.61      371.25      4.46 o
   2   3   1      306.92      305.51      5.33 o
   3   3   1       23.93       28.15      2.10 o
   4   3   1       14.72       16.63      2.26 o
   5   3   1      124.91      135.54      6.65 o
   6   3   1       21.66       17.62      5.22 o
   7   3   1      159.78      181.05     12.78 o
  -8   4   1        1.09       -2.10      5.14 o
  -7   4   1       80.19       60.26     11.68 o
  -6   4   1      588.73      537.65     26.86 o
  -5   4   1       36.22       51.26      3.07 o
  -4   4   1     1275.30     1339.24     23.52 o
  -3   4   1     1295.91     1261.09     18.77 o
  -2   4   1       81.64       88.58      1.92 o
  -1   4   1       12.00       12.04      1.02 o
   0   4   1       95.76       89.41      2.23 o
   1   4   1        0.03        1.06      0.95 o
   2   4   1     1469.68     1837.11     14.29 o
   3   4   1      117.48      138.35      3.52 o
   4   4   1       26.71       25.37      2.33 o
   5   4   1        8.06        8.84      3.76 o
   6   4   1       78.12       81.27      8.88 o
   7   4   1        2.49        2.85      4.38 o
  -8   5   1       30.49       34.10     10.74 o
  -7   5   1       13.16       13.78      7.47 o
  -6   5   1       17.15        6.77      5.37 o
  -5   5   1      133.82      131.73     12.85 o
  -4   5   1      198.34      222.98     17.98 o
  -3   5   1      633.20      637.47      7.17 o
  -2   5   1     9926.98    10595.89    136.81 o
  -1   5   1     2998.92     3438.12     42.45 o
   0   5   1     1931.14     2028.51     24.20 o
   1   5   1       62.92       81.01      2.31 o
   2   5   1       87.15       90.19      5.07 o
   3   5   1        1.97        0.94      1.86 o
   4   5   1       26.24       29.37      3.02 o
   5   5   1      221.43      223.78     12.63 o
   6   5   1        1.43        0.12      3.47 o
   7   5   1       92.21      101.89     11.15 o
  -8   6   1       17.10       13.31      8.17 o
  -7   6   1        5.80        3.50      5.37 o
  -6   6   1       65.81       64.23     10.98 o
  -5   6   1      499.72      497.94     24.29 o
  -4   6   1      728.05      730.02     34.45 o
  -3   6   1       30.92       35.41      1.75 o
  -2   6   1        1.58        1.86      0.87 o
  -1   6   1      422.39      448.78      7.65 o
   0   6   1      759.60      802.21      9.73 o
   1   6   1      271.67      288.12      4.80 o
   2   6   1     1077.36     1116.97     17.66 o
   3   6   1      321.58      331.70     10.82 o
   4   6   1        0.12        0.51      2.96 o
   5   6   1       75.80       93.33      9.30 o
   6   6   1        3.35        2.39      4.26 o
  -8   7   1       71.64       72.87     14.48 o
  -7   7   1        5.38        7.71      6.31 o
  -6   7   1       25.76       26.86      8.41 o
  -5   7   1      633.70      590.90     27.09 o
  -4   7   1     1183.70     1209.68     30.14 o
  -3   7   1      831.11      870.47     19.81 o
  -2   7   1        7.75        2.73      1.16 o
  -1   7   1      800.53      842.38     19.96 o
   0   7   1      203.23      201.16      4.82 o
   1   7   1      164.83      172.83      4.90 o
   2   7   1        3.41        1.65      2.05 o
   3   7   1       29.50       33.42      4.53 o
   4   7   1      313.39      306.88     14.69 o
   5   7   1      147.30      155.30     11.64 o
   6   7   1       41.43       37.36      7.59 o
  -7   8   1      230.77      242.43     21.49 o
  -6   8   1      114.53       92.96     13.31 o
  -5   8   1       87.16       82.45     11.44 o
  -4   8   1      353.04      367.74     13.68 o
  -3   8   1      213.61      209.22      6.67 o
  -2   8   1        5.28        6.38      2.09 o
  -1   8   1       49.31       48.87      3.38 o
   0   8   1      164.36      146.61      5.39 o
   1   8   1      243.47      239.66      8.51 o
   2   8   1      196.07      195.68      8.85 o
   3   8   1       41.76       40.83      5.12 o
   4   8   1        7.15        4.40      3.95 o
   5   8   1      261.14      261.14     15.44 o
   6   8   1        0.10       -4.04      4.04 o
  -7   9   1        2.28        7.94      7.01 o
  -6   9   1       10.33        9.81      6.07 o
  -5   9   1       49.60       38.07      9.11 o
  -4   9   1       39.53       37.45      3.76 o
  -3   9   1      245.61      284.20     12.87 o
  -2   9   1       58.60       62.95      4.53 o
  -1   9   1      419.89      363.84     10.23 o
   0   9   1      138.20      134.20      7.10 o
   1   9   1      751.90      713.79     16.04 o
   2   9   1       21.47       20.38      4.04 o
   3   9   1        6.39        3.41      2.82 o
   4   9   1      118.56      119.10     10.73 o
   5   9   1       19.21       18.21     10.39 o
  -7  10   1        5.21        0.23      5.37 o
  -6  10   1       55.26       56.05     11.91 o
  -5  10   1      181.84      170.03     17.05 o
  -4  10   1        5.63       14.01      6.31 o
  -3  10   1        0.71        1.28      1.81 o
  -2  10   1        6.75        5.42      2.53 o
  -1  10   1     1000.11      966.13     17.58 o
   0  10   1     1386.87     1330.67     21.70 o
   1  10   1        5.62        2.14      2.44 o
   2  10   1       39.46       37.61      5.21 o
   3  10   1        1.94        3.19      2.89 o
   4  10   1       26.11       19.57      6.22 o
   5  10   1        2.54       10.67      5.84 o
  -7  11   1        1.27        0.47      5.37 o
  -6  11   1       21.60       26.63      9.34 o
  -5  11   1      224.51      202.03     18.92 o
  -4  11   1       17.50       10.28      6.07 o
  -3  11   1       58.28       64.41      5.16 o
  -2  11   1      303.47      291.78     10.01 o
  -1  11   1       70.40       80.64      5.96 o
   0  11   1      984.57      937.64     19.41 o
   1  11   1        9.94        4.65      3.03 o
   2  11   1       42.90       39.36      5.68 o
   3  11   1       59.89       64.66      7.15 o
   4  11   1      213.50      213.00     14.86 o
  -6  12   1       28.87       28.49     10.28 o
  -5  12   1       62.30       67.96     12.61 o
  -4  12   1       48.01       37.60     10.04 o
  -3  12   1        3.27        4.22      2.51 o
  -2  12   1      101.99       95.93      6.61 o
  -1  12   1      165.75      168.94     10.42 o
   0  12   1      340.45      333.04     12.45 o
   1  12   1      105.07      110.86      8.06 o
   2  12   1       31.56       27.37      5.43 o
   3  12   1       63.92       78.15      8.10 o
   4  12   1       45.03       45.19      8.81 o
  -6  13   1      244.02      242.67     22.89 o
  -5  13   1      296.38      268.36     22.89 o
  -4  13   1       58.59       58.16     11.91 o
  -3  13   1       90.08       87.12     13.31 o
  -2  13   1       83.23       90.89      6.93 o
  -1  13   1       53.67       60.48      6.22 o
   0  13   1        2.21        2.60      2.97 o
   1  13   1        5.09        3.97      3.41 o
   2  13   1        0.99        1.60      3.36 o
   3  13   1       29.32       29.25      7.76 o
  -5  14   1       15.45       11.68      7.94 o
  -4  14   1        3.05       11.68      7.71 o
  -3  14   1       22.15       21.25      8.64 o
  -2  14   1      291.62      318.89     13.85 o
  -1  14   1      470.05      492.19     16.00 o
   0  14   1       14.70       19.37      4.83 o
   1  14   1       34.14       37.32      6.23 o
   2  14   1        7.85        7.75      4.66 o
  -4  15   1       62.13       66.56     14.25 o
  -3  15   1      484.88      488.60     31.06 o
  -2  15   1        0.27        4.21      4.54 o
  -1  15   1       40.02       45.27      6.48 o
   0  15   1        1.12        1.89      3.57 o
   1  15   1       10.94       11.58      4.71 o
  -2  16   1      118.82      118.65     17.52 o
   0 -16   2        0.04        2.83      3.89 o
   1 -16   2       34.15       37.49      6.46 o
   2 -16   2        1.21        3.54      3.62 o
   3 -16   2       46.98       56.52     13.08 o
  -2 -15   2        4.23        7.86      4.66 o
  -1 -15   2       22.39       26.73      5.77 o
   0 -15   2      284.31      298.54     13.52 o
   1 -15   2      134.76      141.88      9.47 o
   2 -15   2        7.20        4.60      3.37 o
   3 -15   2       51.17       49.75     11.91 o
   4 -15   2       10.31       11.21      7.94 o
  -3 -14   2       55.12       59.24      7.97 o
  -2 -14   2       43.57       48.55      7.10 o
  -1 -14   2        0.37        1.01      3.10 o
   0 -14   2        0.04       -0.11      2.81 o
   1 -14   2       27.07       29.35      5.22 o
   2 -14   2      250.61      260.82     11.32 o
   3 -14   2       31.90       29.08      4.76 o
   4 -14   2      745.40      726.59     35.97 o
   5 -14   2      244.40      267.19     23.12 o
  -3 -13   2        5.02        6.38      4.08 o
  -2 -13   2       27.58       35.47      6.06 o
  -1 -13   2      149.98      152.06     10.13 o
   0 -13   2      802.72      767.23     19.23 o
   1 -13   2      233.56      230.19     10.41 o
   2 -13   2       43.27       56.53      5.73 o
   3 -13   2        0.15        0.65      2.41 o
   4 -13   2        2.50       -0.93      4.90 o
   5 -13   2        5.33        5.84      5.84 o
   6 -13   2       78.63       91.32     14.95 o
  -4 -12   2        1.98        0.44      3.53 o
  -3 -12   2        1.80       -0.30      2.91 o
  -2 -12   2        2.92       -0.27      3.37 o
  -1 -12   2        1.13       -0.26      2.50 o
   0 -12   2        1.22       -0.11      2.50 o
   1 -12   2      409.04      396.95     12.70 o
   2 -12   2        5.28       11.35      3.26 o
   3 -12   2      283.67      280.45     10.28 o
   4 -12   2      335.23      372.99     24.06 o
   5 -12   2      247.40      222.11     19.62 o
   6 -12   2        4.36       -2.10      4.67 o
  -5 -11   2       49.34       50.66      7.59 o
  -4 -11   2       15.13       20.75      5.25 o
  -3 -11   2        2.29        2.55      2.98 o
  -2 -11   2       16.48        9.14      3.45 o
  -1 -11   2       71.02       72.67      6.87 o
   0 -11   2      383.98      346.54     11.75 o
   1 -11   2        8.15        7.48      2.87 o
   2 -11   2      126.40      117.36      6.67 o
   3 -11   2      113.22      112.27      6.37 o
   4 -11   2       14.34       18.34      3.13 o
   5 -11   2      146.76      124.49     14.48 o
   6 -11   2       23.89       22.65      8.88 o
   7 -11   2       30.22       41.11     11.68 o
  -5 -10   2       50.28       51.92      7.12 o
  -4 -10   2       18.90       18.52      4.76 o
  -3 -10   2        8.41        6.97      3.52 o
  -2 -10   2       14.10       12.92      3.78 o
  -1 -10   2       14.39       12.74      2.60 o
   0 -10   2      687.09      626.54     14.79 o
   1 -10   2      592.16      551.04     13.22 o
   2 -10   2        7.78        5.88      2.46 o
   3 -10   2      582.89      585.40     14.94 o
   4 -10   2        1.03        0.42      1.72 o
   5 -10   2       13.39       14.25      6.31 o
   6 -10   2        3.47        1.40      4.90 o
   7 -10   2        0.01       -2.80      4.20 o
  -6  -9   2        5.67        2.62      4.85 o
  -5  -9   2       37.95       34.02      5.96 o
  -4  -9   2      240.06      216.39     10.83 o
  -3  -9   2      919.67      859.36     19.41 o
  -2  -9   2       44.91       46.65      5.16 o
  -1  -9   2     2934.76     2897.69     80.32 o
   0  -9   2     1653.47     1640.99     47.24 o
   1  -9   2       29.27       38.98      4.01 o
   2  -9   2        0.28        1.93      1.78 o
   3  -9   2      241.13      247.57      7.93 o
   4  -9   2      267.55      251.32     12.11 o
   5  -9   2       65.96       54.89      9.81 o
   6  -9   2       75.64       71.47     11.68 o
   7  -9   2        0.01       -1.63      4.44 o
  -6  -8   2       27.05       26.87      7.01 o
  -5  -8   2       15.83       16.72      4.40 o
  -4  -8   2       30.42       21.29      4.34 o
  -3  -8   2        4.01        3.62      2.57 o
  -2  -8   2        2.79        2.62      2.30 o
  -1  -8   2       25.06       24.11      1.73 o
   0  -8   2     1157.41     1163.97     22.16 o
   1  -8   2     1385.88     1338.95     25.70 o
   2  -8   2        0.55        2.19      1.65 o
   3  -8   2     1094.99     1037.61     14.72 o
   4  -8   2     2357.14     2325.02     57.20 o
   5  -8   2       69.55       85.21      6.31 o
   6  -8   2       30.88       33.40      9.11 o
   7  -8   2        4.63        3.04      5.61 o
  -6  -7   2       13.81       11.17      5.20 o
  -5  -7   2       49.51       45.11      5.76 o
  -4  -7   2        1.03        2.62      2.57 o
  -3  -7   2      989.45      954.09     18.38 o
  -2  -7   2       42.03       32.49      3.91 o
  -1  -7   2     1723.36     1752.94     24.65 o
   0  -7   2      821.11      811.71     16.92 o
   1  -7   2      404.62      420.41      9.33 o
   2  -7   2       30.00       30.51      2.91 o
   3  -7   2      234.95      240.09      6.79 o
   4  -7   2      174.99      188.09      5.24 o
   5  -7   2      217.17      239.14      9.69 o
   6  -7   2        0.18        2.34      4.20 o
   7  -7   2        2.44       -1.40      4.44 o
   8  -7   2      158.87      169.80     19.62 o
  -7  -6   2       34.34       28.75      7.43 o
  -6  -6   2        0.09       -1.89      3.19 o
  -5  -6   2      246.25      239.11     10.70 o
  -4  -6   2      520.05      505.63     13.98 o
  -3  -6   2        0.09        0.14      1.85 o
  -2  -6   2       96.63       83.40      5.16 o
  -1  -6   2       57.63       45.49      2.04 o
   0  -6   2     2358.10     2340.01     28.69 o
   1  -6   2      412.14      365.04      6.77 o
   2  -6   2      645.11      679.86     13.11 o
   3  -6   2       35.79       28.90      2.19 o
   4  -6   2      116.09      111.64      4.08 o
   5  -6   2        0.81        0.50      1.61 o
   6  -6   2        0.01       -1.40      3.97 o
   7  -6   2        2.35       -1.17      3.97 o
   8  -6   2        1.54        0.23      6.31 o
  -7  -5   2       29.57       28.23      7.01 o
  -6  -5   2        9.51        6.36      7.24 o
  -5  -5   2       15.19        9.28      4.09 o
  -4  -5   2     4098.89     4145.52     93.92 o
  -3  -5   2      168.77      141.27      6.65 o
  -2  -5   2     1931.39     1985.12     21.44 o
  -1  -5   2      757.18      696.43      6.20 o
   0  -5   2        3.25        4.19      1.01 o
   1  -5   2       10.05       11.29      1.23 o
   2  -5   2       65.36       75.59      2.63 o
   3  -5   2       67.49       70.18      3.00 o
   4  -5   2       65.06       65.29      3.14 o
   5  -5   2     1127.05     1161.74     15.50 o
   6  -5   2      494.59      464.54     24.76 o
   7  -5   2      200.50      201.79     18.22 o
   8  -5   2       74.29       61.89     13.08 o
  -7  -4   2        0.49       -0.23      3.63 o
  -6  -4   2      107.24      112.57      9.65 o
  -5  -4   2      100.16       94.80      8.24 o
  -4  -4   2      314.79      314.26      7.38 o
  -3  -4   2       70.18       86.32      3.44 o
  -2  -4   2        0.22        1.28      1.33 o
  -1  -4   2     1654.19     1734.27     13.44 o
   0  -4   2     1566.07     1585.26     30.91 o
   1  -4   2     3802.31     3799.75     46.25 o
   2  -4   2     2193.53     2379.24     31.74 o
   3  -4   2      579.72      511.29      7.24 o
   4  -4   2       99.20       90.84      3.65 o
   5  -4   2        1.18        1.04      1.41 o
   6  -4   2        0.87        0.62      1.95 o
   7  -4   2        4.62        0.23      4.44 o
   8  -4   2       17.90       18.45      9.11 o
  -7  -3   2        2.32        1.98      3.88 o
  -6  -3   2        7.23        5.59      3.92 o
  -5  -3   2     2259.06     2224.75     33.89 o
  -4  -3   2      221.27      214.75      6.37 o
  -3  -3   2      124.77      142.13      4.38 o
  -2  -3   2       28.38       22.99      2.11 o
  -1  -3   2     3418.66     3407.73     31.39 o
   0  -3   2       53.27       59.96      5.63 o
   1  -3   2        0.27        1.37      0.77 o
   2  -3   2     1257.44     1267.37     15.47 o
   3  -3   2     2166.88     2364.50     61.70 o
   4  -3   2      584.85      663.51     20.79 o
   5  -3   2       41.30       37.77      4.53 o
   6  -3   2      175.05      144.64     12.38 o
   7  -3   2       12.77        3.27      4.90 o
   8  -3   2       75.08       81.51     14.48 o
  -7  -2   2       54.59       44.61     11.21 o
  -6  -2   2      255.36      253.79     10.52 o
  -5  -2   2       89.15       92.13      6.30 o
  -4  -2   2       92.85       86.61      4.96 o
  -3  -2   2        0.36        0.80      0.83 o
  -2  -2   2       41.11       37.65      2.14 o
  -1  -2   2    17034.54    16811.60    167.69 o
   0  -2   2     1268.10     1298.39     12.87 o
   1  -2   2     1178.90     1269.86     11.39 o
   2  -2   2      746.08      781.30     10.72 o
   3  -2   2     1361.19     1470.30     25.94 o
   4  -2   2      219.47      215.48      6.64 o
   5  -2   2        0.00       -1.66      1.96 o
   6  -2   2       15.64       12.10      5.26 o
   7  -2   2       61.97       60.72     11.44 o
   8  -2   2      147.69      156.25     18.68 o
  -8  -1   2       36.84       38.54     11.91 o
  -7  -1   2      101.00      108.89     10.55 o
  -6  -1   2       29.09       28.21      5.16 o
  -5  -1   2      402.73      354.49     18.92 o
  -4  -1   2     1100.21     1002.69     18.40 o
  -3  -1   2     1036.03     1136.24     13.68 o
  -2  -1   2      141.75      145.22      2.59 o
  -1  -1   2      109.94       82.49     14.26 o
   0  -1   2        1.40       37.66      0.96 o
   1  -1   2      216.46      214.84      5.76 o
   2  -1   2       28.08       45.02      2.51 o
   3  -1   2       91.94      109.08      4.40 o
   4  -1   2     1307.60     1360.67     30.36 o
   5  -1   2      178.43      185.82      9.37 o
   6  -1   2        0.04       -0.05      2.56 o
   7  -1   2      137.74      159.75     16.82 o
   8  -1   2       13.35       15.38      5.94 o
  -8   0   2       78.11       77.15     10.15 o
  -7   0   2       87.50       80.34     13.31 o
  -6   0   2       89.50       82.94      7.12 o
  -5   0   2        2.28        0.72      2.29 o
  -4   0   2        6.04        3.84      2.07 o
  -3   0   2     1198.53     1260.98     16.75 o
  -2   0   2      171.25      173.16      2.84 o
  -1   0   2     4221.58     4136.23     23.60 o
   0   0   2    16978.59    15147.10    530.47 o
   1   0   2    29664.80    27552.21    256.24 o
   2   0   2      816.70      875.43     11.30 o
   3   0   2       47.74       39.47      3.71 o
   4   0   2       80.22       88.16      6.08 o
   5   0   2        0.00        2.46      2.79 o
   6   0   2        3.21        1.66      2.92 o
   7   0   2       12.56        7.95      4.79 o
   8   0   2       37.93       44.84     12.38 o
  -8   1   2        0.11        6.31      6.77 o
  -7   1   2        2.49        0.23      4.67 o
  -6   1   2      491.39      456.05     35.15 o
  -5   1   2      143.48      164.04      7.82 o
  -4   1   2     2408.13     2739.50     64.49 o
  -3   1   2     1349.87     1604.89     27.78 o
  -2   1   2     3208.31     3225.36     28.96 o
  -1   1   2      630.38      628.51      5.55 o
   0   1   2       22.13       24.32      0.95 o
   1   1   2     2472.75     2409.34     18.77 o
   2   1   2      800.90      885.10      8.33 o
   3   1   2      546.56      602.02     15.77 o
   4   1   2      188.73      182.36      8.81 o
   5   1   2     2307.42     2271.66     27.57 o
   6   1   2       27.02       24.83      3.61 o
   7   1   2       45.21       47.32      7.38 o
  -8   2   2       32.15       43.44     11.68 o
  -7   2   2       18.44       21.72      8.41 o
  -6   2   2        4.08        3.97      4.44 o
  -5   2   2        0.23        0.21      1.57 o
  -4   2   2        0.20        1.05      0.93 o
  -3   2   2      109.21      104.73      4.26 o
  -2   2   2      759.71      846.76     11.06 o
  -1   2   2     7190.74     7253.66     40.30 o
   0   2   2    16804.16    16177.67    192.72 o
   1   2   2        8.70       10.60      0.98 o
   2   2   2     1078.92     1228.24     16.29 o
   3   2   2      123.82      111.98      4.71 o
   4   2   2        0.00        0.37      1.64 o
   5   2   2        0.56       -0.25      2.09 o
   6   2   2      291.97      281.86     13.92 o
   7   2   2        0.00       -0.35      3.36 o
  -8   3   2      116.45      103.00     15.88 o
  -7   3   2        6.65        4.67      5.84 o
  -6   3   2      105.58       80.11     11.68 o
  -5   3   2      139.87      136.13      5.81 o
  -4   3   2     1680.58     1685.01     16.73 o
  -3   3   2       92.28       84.78      5.53 o
  -2   3   2       14.02        9.96      2.15 o
  -1   3   2        3.27        4.67      0.66 o
   0   3   2      935.64      969.15     12.42 o
   1   3   2      288.61      266.84      4.41 o
   2   3   2      107.70      134.80      9.42 o
   3   3   2       86.42       68.84      3.76 o
   4   3   2      746.48      759.90     19.96 o
   5   3   2      107.83      102.85      6.01 o
   6   3   2        0.09       -1.71      2.72 o
   7   3   2       33.98       41.20      7.71 o
  -8   4   2        4.89        4.90      6.31 o
  -7   4   2        3.48       -0.23      3.97 o
  -6   4   2        0.74       -0.93      3.74 o
  -5   4   2        6.67        3.97      4.67 o
  -4   4   2      473.75      473.23     14.45 o
  -3   4   2     1796.44     1682.17     49.28 o
  -2   4   2      187.79      217.77      2.82 o
  -1   4   2     7419.15     7469.82     71.40 o
   0   4   2      126.65       98.93      2.43 o
   1   4   2     1526.81     1688.15     11.02 o
   2   4   2      322.77      419.39      6.82 o
   3   4   2        6.78        8.17      1.89 o
   4   4   2        4.47        3.43      2.00 o
   5   4   2        9.56        7.06      5.84 o
   6   4   2      158.68      160.51     11.62 o
   7   4   2       11.51       19.18      7.01 o
  -8   5   2       64.12       81.04     14.48 o
  -7   5   2       51.73       43.68     10.98 o
  -6   5   2       20.07       23.82      7.71 o
  -5   5   2     4026.69     3738.07     64.70 o
  -4   5   2      571.92      518.72     15.61 o
  -3   5   2      443.40      431.95      9.82 o
  -2   5   2      264.61      282.86      3.98 o
  -1   5   2        4.57        4.73      0.94 o
   0   5   2      797.38      819.61     12.76 o
   1   5   2      857.69      976.74      8.97 o
   2   5   2       40.05       35.97      2.32 o
   3   5   2       13.94       23.87      1.81 o
   4   5   2      374.14      389.67     15.03 o
   5   5   2      132.43      126.28      9.98 o
   6   5   2        0.73        3.03      4.28 o
   7   5   2        0.90        3.47      5.18 o
  -8   6   2        4.12        7.01      6.77 o
  -7   6   2        0.86        2.34      4.67 o
  -6   6   2        0.58        1.63      3.97 o
  -5   6   2      360.84      367.62     21.49 o
  -4   6   2     2728.85     2496.48     49.51 o
  -3   6   2       11.34        8.80      1.10 o
  -2   6   2      102.42      108.04      5.28 o
  -1   6   2     3818.13     3829.96     43.42 o
   0   6   2     1092.24     1156.40     16.36 o
   1   6   2      535.08      572.38     10.27 o
   2   6   2       35.25       36.63      2.38 o
   3   6   2        2.99        3.15      2.97 o
   4   6   2        0.60       -0.77      2.89 o
   5   6   2      120.54      116.23      9.99 o
   6   6   2       15.99       21.84      6.28 o
  -8   7   2       42.64       43.68     12.38 o
  -7   7   2        0.74        5.61      6.07 o
  -6   7   2       42.87       56.05     10.74 o
  -5   7   2      514.92      493.97     24.99 o
  -4   7   2      416.11      426.72     24.99 o
  -3   7   2      112.28      116.91      3.05 o
  -2   7   2        0.18       -0.93      0.93 o
  -1   7   2      195.24      191.28      5.60 o
   0   7   2      788.59      808.73      9.65 o
   1   7   2      520.34      546.33     11.68 o
   2   7   2        2.36        0.19      2.06 o
   3   7   2      672.35      650.15     23.12 o
   4   7   2      901.58      811.11     23.44 o
   5   7   2       87.92      104.78     10.24 o
   6   7   2        5.85        6.13      5.21 o
  -7   8   2        4.61        2.34      5.84 o
  -6   8   2       11.85       13.78      7.01 o
  -5   8   2       11.87       10.74      5.84 o
  -4   8   2        3.10        3.69      2.01 o
  -3   8   2      639.78      624.70     10.83 o
  -2   8   2     1973.57     2044.99     26.12 o
  -1   8   2      136.14      114.58      4.78 o
   0   8   2      137.47      120.23      4.90 o
   1   8   2       41.71       42.29      2.59 o
   2   8   2       30.61       31.87      4.49 o
   3   8   2       54.25       47.28      5.45 o
   4   8   2        8.57        4.44      4.13 o
   5   8   2      318.68      320.57     17.01 o
  -7   9   2      322.95      319.51     25.22 o
  -6   9   2      878.43      851.08     37.60 o
  -5   9   2      365.91      320.91     21.72 o
  -4   9   2        0.39       -0.93      3.50 o
  -3   9   2        0.23        0.95      1.73 o
  -2   9   2        0.00       -0.90      1.39 o
  -1   9   2        8.69       12.25      2.41 o
   0   9   2      424.13      390.23     10.01 o
   1   9   2     1113.95     1082.75     19.82 o
   2   9   2      508.84      466.40     14.06 o
   3   9   2      245.74      246.11     13.62 o
   4   9   2      153.60      163.37     12.14 o
   5   9   2        4.85        5.23      4.87 o
  -7  10   2        1.48        3.27      5.84 o
  -6  10   2       65.82       67.73     12.85 o
  -5  10   2      496.75      456.84     26.63 o
  -4  10   2      462.00      440.25     24.52 o
  -3  10   2      215.04      168.81      6.77 o
  -2  10   2       85.64       70.98      5.12 o
  -1  10   2      438.77      406.78     13.08 o
   0  10   2      404.86      379.94     20.52 o
   1  10   2        0.76        0.01      2.21 o
   2  10   2        0.09        0.39      2.53 o
   3  10   2        1.14       -1.07      3.36 o
   4  10   2      127.55      147.48     14.48 o
   5  10   2       82.31       97.22     11.55 o
  -6  11   2       36.01       26.63      9.81 o
  -5  11   2       16.58        4.20      5.37 o
  -4  11   2        4.22        9.81      6.07 o
  -3  11   2        1.15       -0.54      1.84 o
  -2  11   2        6.79        7.28      2.71 o
  -1  11   2       11.04       12.33      3.45 o
   0  11   2     1689.93     1628.48     25.66 o
   1  11   2      168.97      163.52      9.16 o
   2  11   2       71.15       67.89      6.92 o
   3  11   2      128.90      133.15     11.64 o
   4  11   2       39.13       43.95      8.57 o
  -6  12   2        0.01        3.50      5.84 o
  -5  12   2      153.49      165.36     17.75 o
  -4  12   2      599.17      561.00     30.36 o
  -3  12   2       69.88       61.79      6.84 o
  -2  12   2      344.46      336.57     11.43 o
  -1  12   2      276.94      288.80     11.23 o
   0  12   2        7.92        7.44      3.49 o
   1  12   2       10.53       10.32      3.88 o
   2  12   2       34.55       34.71      5.89 o
   3  12   2       42.54       39.45      8.05 o
  -5  13   2      113.04      128.22     17.52 o
  -4  13   2        7.47        7.94      6.54 o
  -3  13   2       12.51       10.04      6.77 o
  -2  13   2        0.95        0.46      2.75 o
  -1  13   2      185.33      190.93     10.65 o
   0  13   2      361.08      382.45     16.54 o
   1  13   2        3.30        1.82      3.22 o
   2  13   2       47.79       53.06      7.19 o
   3  13   2       65.40       57.30      9.49 o
  -5  14   2       41.46       30.83     10.51 o
  -4  14   2      385.75      372.99     27.09 o
  -3  14   2      231.56      210.20     20.55 o
  -2  14   2       69.41       68.54      6.73 o
  -1  14   2      247.45      284.93     12.55 o
   0  14   2       19.70       17.57      4.92 o
   1  14   2        0.28       -1.35      3.25 o
   2  14   2        1.12        4.62      5.18 o
  -4  15   2       22.37       17.52      9.11 o
  -3  15   2       94.68      113.27     16.58 o
  -2  15   2       46.14       53.25     12.61 o
  -1  15   2      210.78      213.26     11.54 o
   0  15   2       70.36       79.57      8.31 o
   0 -16   3        8.88       11.31      4.85 o
   1 -16   3      429.02      443.14     16.58 o
   2 -16   3       64.53       75.29      7.72 o
   3 -16   3       28.44       32.70     10.98 o
  -2 -15   3        0.22       -1.85      3.67 o
  -1 -15   3       22.73       22.08      5.70 o
   0 -15   3        5.33        6.33      4.07 o
   1 -15   3       13.86       13.24      4.32 o
   2 -15   3        3.76        1.18      3.05 o
   3 -15   3      335.44      349.12     16.79 o
   4 -15   3       25.71       17.28      8.41 o
   5 -15   3      178.32      155.55     19.15 o
  -3 -14   3       17.94       22.79      5.96 o
  -2 -14   3       28.72       28.67      5.98 o
  -1 -14   3       53.36       53.94      6.81 o
   0 -14   3        0.02       -2.56      2.56 o
   1 -14   3      353.73      328.65     12.93 o
   2 -14   3      112.74      115.20     10.58 o
   3 -14   3       19.05       18.40      4.22 o
   4 -14   3        0.06        3.50      5.37 o
   5 -14   3       12.84       14.71      7.71 o
  -3 -13   3      160.19      173.79     11.18 o
  -2 -13   3       42.18       49.39      6.55 o
  -1 -13   3       14.86       16.22      4.49 o
   0 -13   3       89.71       96.52      7.44 o
   1 -13   3        5.32        3.17      2.85 o
   2 -13   3       66.68       66.97      6.08 o
   3 -13   3       41.79       48.67      5.31 o
   4 -13   3       58.57       33.87      9.58 o
   5 -13   3       12.50       23.59      8.88 o
   6 -13   3      133.24      125.89     17.05 o
  -4 -12   3        1.23        2.38      3.76 o
  -3 -12   3      162.48      155.04     10.01 o
  -2 -12   3        0.09       -1.46      2.62 o
  -1 -12   3       15.97       15.04      4.04 o
   0 -12   3      279.12      251.15      8.83 o
   1 -12   3       99.27       99.70      6.82 o
   2 -12   3        2.92        6.70      2.95 o
   3 -12   3       62.29       60.52      5.49 o
   4 -12   3       21.90       21.33      4.92 o
   5 -12   3       46.37       53.72     11.21 o
   6 -12   3       20.13       14.01      7.47 o
  -5 -11   3        9.69        9.54      4.80 o
  -4 -11   3      102.58      117.78      9.12 o
  -3 -11   3       99.04       89.94      7.84 o
  -2 -11   3        6.10        7.38      3.45 o
  -1 -11   3        5.20        2.60      2.74 o
   0 -11   3       55.20       56.38      5.54 o
   1 -11   3      163.74      161.33      8.07 o
   2 -11   3      369.87      367.49     15.44 o
   3 -11   3      211.35      251.48      9.13 o
   4 -11   3        3.83        3.27      3.03 o
   5 -11   3       39.51       69.13     11.91 o
   6 -11   3       11.74       21.95      8.64 o
   7 -11   3        1.13       -1.63      4.90 o
  -5 -10   3       37.90       28.36      5.65 o
  -4 -10   3       13.42       11.41      4.30 o
  -3 -10   3      265.45      237.67     11.00 o
  -2 -10   3      603.52      561.61     15.51 o
  -1 -10   3     1034.24      988.34     27.42 o
   0 -10   3      940.57      886.38     21.92 o
   1 -10   3     1374.06     1283.29     31.18 o
   2 -10   3       34.78       32.60      3.88 o
   3 -10   3      268.15      261.29      8.85 o
   4 -10   3        0.49        3.17      2.01 o
   5 -10   3      115.77       90.15     12.38 o
   6 -10   3       64.87       42.04     10.28 o
   7 -10   3       22.62       29.66      9.81 o
  -6  -9   3        0.68       -0.02      4.67 o
  -5  -9   3      107.03      106.87      8.67 o
  -4  -9   3      177.62      178.47      9.79 o
  -3  -9   3      606.74      539.60     17.19 o
  -2  -9   3        4.25        0.78      2.55 o
  -1  -9   3      139.26      135.53      4.83 o
   0  -9   3      481.09      479.70     13.21 o
   1  -9   3      195.85      183.09      7.41 o
   2  -9   3      117.50       97.75      5.45 o
   3  -9   3       15.81       18.98      2.94 o
   4  -9   3      407.55      427.28     10.60 o
   5  -9   3      720.90      655.59     29.19 o
   6  -9   3       79.06       72.87     12.14 o
   7  -9   3        0.29        0.47      5.14 o
  -6  -8   3        3.46       -1.59      3.62 o
  -5  -8   3       17.10       19.41      4.80 o
  -4  -8   3       98.53       87.48      7.63 o
  -3  -8   3      149.97      152.55      8.09 o
  -2  -8   3     1197.78     1113.25     19.33 o
  -1  -8   3      218.23      214.37      4.22 o
   0  -8   3     1736.44     1721.35     38.27 o
   1  -8   3       91.80       84.74      5.50 o
   2  -8   3       15.89       15.86      2.61 o
   3  -8   3      205.52      210.55      7.57 o
   4  -8   3      986.77      975.84     30.10 o
   5  -8   3        6.89       13.57      2.61 o
   6  -8   3      456.34      456.37     25.92 o
   7  -8   3      128.88      143.17     16.58 o
  -6  -7   3       73.16       80.42     18.22 o
  -5  -7   3       52.24       54.44      6.18 o
  -4  -7   3        2.85        2.79      2.67 o
  -3  -7   3       75.88       73.16      5.76 o
  -2  -7   3        1.06        1.32      2.02 o
  -1  -7   3      228.79      252.33      4.29 o
   0  -7   3     1977.69     2037.28     25.95 o
   1  -7   3      119.15      114.89      5.08 o
   2  -7   3     3935.67     4145.32     28.55 o
   3  -7   3        8.63        7.31      1.92 o
   4  -7   3      544.97      500.68     11.80 o
   5  -7   3        0.06        0.93      1.67 o
   6  -7   3        7.95        5.37      5.14 o
   7  -7   3        0.40       -0.23      5.14 o
  -7  -6   3       12.86        9.42      5.49 o
  -6  -6   3        1.04        1.64      3.62 o
  -5  -6   3        0.12       -0.11      2.33 o
  -4  -6   3     1236.55     1175.91     20.81 o
  -3  -6   3        4.81        4.17      2.24 o
  -2  -6   3      823.18      708.40     13.57 o
  -1  -6   3      678.86      739.23     14.50 o
   0  -6   3     1986.76     1919.11     30.56 o
   1  -6   3      115.27      114.12      4.75 o
   2  -6   3       25.82       28.00      2.67 o
   3  -6   3       86.53       81.71      4.30 o
   4  -6   3       55.55       60.55      3.91 o
   5  -6   3      154.89      149.59      6.23 o
   6  -6   3       14.93       11.21      5.84 o
   7  -6   3      104.18       94.12     13.78 o
   8  -6   3        5.64        2.34      6.31 o
  -7  -5   3       98.52      108.27     10.84 o
  -6  -5   3       83.45       87.01      9.04 o
  -5  -5   3        7.83        5.51      2.79 o
  -4  -5   3      271.86      264.72      9.74 o
  -3  -5   3        3.39        4.27      1.28 o
  -2  -5   3      676.40      703.08     12.72 o
  -1  -5   3       12.80        7.76      1.24 o
   0  -5   3      248.88      272.75     10.72 o
   1  -5   3      412.63      379.99      6.45 o
   2  -5   3     1295.97     1591.89     16.86 o
   3  -5   3       29.55       34.40      2.41 o
   4  -5   3        4.94        4.07      1.61 o
   5  -5   3       43.93       40.65      3.91 o
   6  -5   3        0.37        1.67      2.10 o
   7  -5   3       37.49       37.60      9.81 o
   8  -5   3       56.79       58.62     12.38 o
  -7  -4   3        0.02       -3.03      3.03 o
  -6  -4   3      198.73      194.98     12.00 o
  -5  -4   3      133.33      130.91      7.39 o
  -4  -4   3      275.75      276.25      7.01 o
  -3  -4   3     5007.53     5110.30     63.71 o
  -2  -4   3      133.69      125.38      2.77 o
  -1  -4   3      538.16      551.63      5.92 o
   0  -4   3      425.96      429.83      5.11 o
   1  -4   3       17.45       17.32      1.75 o
   2  -4   3        3.09        3.05      1.01 o
   3  -4   3      100.56       99.58      3.57 o
   4  -4   3      302.20      280.51      7.57 o
   5  -4   3       26.31       16.07      3.48 o
   6  -4   3       69.30       81.85      7.71 o
   7  -4   3       15.67       22.42      8.41 o
   8  -4   3       16.86       17.52      8.41 o
  -7  -3   3       11.45       13.31      7.47 o
  -6  -3   3       41.52       39.40      6.77 o
  -5  -3   3      215.72      228.62     11.68 o
  -4  -3   3      378.88      297.28     50.16 o
  -3  -3   3      121.84      121.80      3.50 o
  -2  -3   3       17.97       16.57      1.31 o
  -1  -3   3     2278.64     2262.99     18.13 o
   0  -3   3       43.52       41.57      1.84 o
   1  -3   3      201.71      205.39     24.30 o
   2  -3   3     1034.88      915.58      9.14 o
   3  -3   3     1345.76     1407.03     16.59 o
   4  -3   3      499.80      537.62     13.20 o
   5  -3   3       19.04       23.53      3.20 o
   6  -3   3        3.48        4.88      3.39 o
   7  -3   3       12.06       19.62      8.17 o
   8  -3   3      112.05      104.17     15.65 o
  -7  -2   3        5.11        7.94      6.54 o
  -6  -2   3        0.06       -0.31      2.35 o
  -5  -2   3     1859.62     1902.62     44.73 o
  -4  -2   3      444.32      487.19     10.71 o
  -3  -2   3      100.02       85.24      3.69 o
  -2  -2   3      825.96      926.52      9.17 o
  -1  -2   3     6650.86     6851.72     61.67 o
   0  -2   3      720.73      722.58      5.40 o
   1  -2   3      949.78      948.52      8.98 o
   2  -2   3      194.87      227.71      8.06 o
   3  -2   3      527.49      606.26     12.37 o
   4  -2   3      193.30      197.13      8.40 o
   5  -2   3      152.50      132.70      7.97 o
   6  -2   3       42.06       52.50      6.22 o
   7  -2   3       15.52       15.18      7.47 o
   8  -2   3       37.13       41.34     11.68 o
  -8  -1   3      117.51      145.17     13.29 o
  -7  -1   3      264.20      281.90     15.85 o
  -6  -1   3      156.77      142.49     19.50 o
  -5  -1   3      160.17      164.06     18.33 o
  -4  -1   3        0.78        0.27      1.22 o
  -3  -1   3       89.65       78.00      2.42 o
  -2  -1   3      888.21     1007.25     11.35 o
  -1  -1   3     7095.01     7146.95     68.82 o
   0  -1   3        6.87       33.43      1.20 o
   1  -1   3     6092.61     6043.43     65.93 o
   2  -1   3      145.63      121.77      5.04 o
   3  -1   3       76.16       79.25      4.87 o
   4  -1   3        0.29        1.80      2.06 o
   5  -1   3       69.21       62.88      6.08 o
   6  -1   3        3.03       -0.91      2.72 o
   7  -1   3       64.10       91.55     13.31 o
   8  -1   3      246.15      256.31     16.16 o
  -8   0   3        2.08        1.63      5.84 o
  -7   0   3       15.89       17.75      7.94 o
  -6   0   3      438.00      436.93     14.38 o
  -5   0   3        2.61        3.39      2.46 o
  -4   0   3       58.41       46.36      2.62 o
  -3   0   3     1073.38     1114.35     14.89 o
  -2   0   3     2896.85     3012.76     18.08 o
  -1   0   3        9.85        9.50      0.67 o
   0   0   3        0.02        0.81      0.35 o
   1   0   3      926.19      960.73      6.37 o
   2   0   3      427.02      441.08      7.76 o
   3   0   3      166.90      179.71      6.02 o
   4   0   3      248.55      198.07      8.90 o
   5   0   3      824.83      848.99     24.41 o
   6   0   3      241.15      257.62      8.89 o
   7   0   3       11.21       12.61      4.06 o
  -8   1   3       18.28       27.33     10.51 o
  -7   1   3        2.09        0.23      4.90 o
  -6   1   3      115.72       99.73     12.38 o
  -5   1   3       55.59       63.32      4.12 o
  -4   1   3       20.32       26.07      1.83 o
  -3   1   3     1991.76     2339.98     37.69 o
  -2   1   3     5443.37     5612.30     41.61 o
  -1   1   3     1333.48     1233.67      8.32 o
   0   1   3       22.74       24.42      1.12 o
   1   1   3     1216.85     1009.07     21.41 o
   2   1   3      294.11      342.84      6.07 o
   3   1   3      194.81      205.21      5.55 o
   4   1   3       12.33        9.38      2.06 o
   5   1   3      113.43      113.28      5.77 o
   6   1   3        4.50        3.33      2.78 o
   7   1   3      189.67      179.64     12.33 o
  -8   2   3        0.43        3.04      6.07 o
  -7   2   3       65.92       47.65     10.74 o
  -6   2   3       26.72       23.59      7.71 o
  -5   2   3      415.72      408.36     20.09 o
  -4   2   3      215.29      211.44      5.73 o
  -3   2   3      582.45      513.09     12.63 o
  -2   2   3      483.77      521.83     10.90 o
  -1   2   3      190.46      200.74      2.51 o
   0   2   3       44.77       47.98      2.39 o
   1   2   3     1308.26     1442.99     10.27 o
   2   2   3       14.78       18.27      2.01 o
   3   2   3      675.64      731.83     12.30 o
   4   2   3      502.13      466.17     10.82 o
   5   2   3       43.32       43.65      4.51 o
   6   2   3       79.61       78.77      8.33 o
   7   2   3        6.30        8.41      5.12 o
  -8   3   3      176.49      198.29     20.55 o
  -7   3   3       25.81       24.76      8.64 o
  -6   3   3        4.58        3.04      4.67 o
  -5   3   3        5.21        3.74      4.44 o
  -4   3   3       43.52       37.69      4.78 o
  -3   3   3        8.39        7.93      2.56 o
  -2   3   3      379.14      328.64      9.24 o
  -1   3   3        1.84       10.14      0.93 o
   0   3   3     2136.06     2069.75     79.43 o
   1   3   3     2368.38     2345.37     26.16 o
   2   3   3       13.22       16.14      2.01 o
   3   3   3        2.82        5.88      1.84 o
   4   3   3       43.31       43.38      3.90 o
   5   3   3       57.50       58.20      5.01 o
   6   3   3        3.36        4.09      3.63 o
   7   3   3      248.74      252.78     15.27 o
  -8   4   3        2.75       -3.04      4.67 o
  -7   4   3        0.39        2.10      4.90 o
  -6   4   3       73.26       69.37     11.44 o
  -5   4   3      986.18      901.29     31.76 o
  -4   4   3       38.11       39.24      5.04 o
  -3   4   3     1357.18     1303.37     21.55 o
  -2   4   3       90.88       91.66      2.21 o
  -1   4   3       24.61       25.94      1.31 o
   0   4   3       40.29       36.19      1.69 o
   1   4   3     1417.12     1607.86     12.71 o
   2   4   3        6.15       10.41      1.92 o
   3   4   3      166.09      226.74      6.75 o
   4   4   3       12.24       14.17      2.73 o
   5   4   3       21.18       24.20      5.25 o
   6   4   3       53.48       55.21      7.76 o
   7   4   3       15.06       11.76      5.75 o
  -8   5   3       54.65       62.59     13.31 o
  -7   5   3       16.13       15.65      7.47 o
  -6   5   3        2.07        1.63      4.44 o
  -5   5   3      146.39      142.70     13.55 o
  -4   5   3      569.62      550.12     16.35 o
  -3   5   3     1087.23     1044.88     20.15 o
  -2   5   3     3388.24     3546.82     30.66 o
  -1   5   3       33.40       42.71      2.05 o
   0   5   3     2744.97     2835.02     19.96 o
   1   5   3      693.76      791.92      9.08 o
   2   5   3       70.82       77.64      3.06 o
   3   5   3        2.33        1.17      1.58 o
   4   5   3      134.28      127.75     11.91 o
   5   5   3      147.54      157.46     11.23 o
   6   5   3       18.52       20.58      6.89 o
  -8   6   3       29.66       41.57     12.14 o
  -7   6   3       80.52       79.88     13.55 o
  -6   6   3      440.01      364.58     23.36 o
  -5   6   3       87.42       84.31     11.21 o
  -4   6   3     5686.28     5390.20    126.70 o
  -3   6   3       20.87       21.78      1.40 o
  -2   6   3        4.16        5.20      1.05 o
  -1   6   3       11.40       11.45      1.78 o
   0   6   3      179.67      172.66      4.50 o
   1   6   3      627.86      672.03     13.77 o
   2   6   3      134.86      176.86      4.29 o
   3   6   3     1284.69     1279.68     21.97 o
   4   6   3      133.07      102.70      8.92 o
   5   6   3      249.75      231.85     13.70 o
   6   6   3        0.32        0.35      4.13 o
  -7   7   3        2.67        3.97      5.61 o
  -6   7   3        2.52        4.90      5.37 o
  -5   7   3      120.21      110.94     12.61 o
  -4   7   3      543.69      480.28     16.35 o
  -3   7   3      109.31      110.65      2.93 o
  -2   7   3      343.09      363.60      7.57 o
  -1   7   3      172.03      169.76      5.43 o
   0   7   3     1696.59     1688.62     28.18 o
   1   7   3      196.42      190.23      4.84 o
   2   7   3        0.11        0.74      1.02 o
   3   7   3       37.17       41.50      6.08 o
   4   7   3      196.39      189.72     12.04 o
   5   7   3       80.18       69.12      8.83 o
   6   7   3        5.51       10.18      5.52 o
  -7   8   3        5.28        8.17      6.54 o
  -6   8   3      260.16      266.25     21.02 o
  -5   8   3      125.64      125.65     13.78 o
  -4   8   3        1.54       -0.47      3.74 o
  -3   8   3       34.99       35.94      2.13 o
  -2   8   3       13.06       17.00      2.41 o
  -1   8   3      324.57      311.92      7.72 o
   0   8   3      159.41      137.08      5.46 o
   1   8   3       77.66       74.88      3.51 o
   2   8   3      975.29     1016.14     19.72 o
   3   8   3       95.13       92.37      8.59 o
   4   8   3       45.42       42.25     13.78 o
   5   8   3       34.73       43.35      7.93 o
  -7   9   3        9.31       13.08      7.94 o
  -6   9   3       16.47       23.59      8.64 o
  -5   9   3      291.22      283.07     20.79 o
  -4   9   3       68.08       81.98     11.44 o
  -3   9   3      269.59      282.39      7.17 o
  -2   9   3       33.40       27.13      2.96 o
  -1   9   3     1055.70     1075.96     15.00 o
   0   9   3      568.60      537.55     10.79 o
   1   9   3        0.08        2.31      1.71 o
   2   9   3       14.36       14.44      4.19 o
   3   9   3       30.97       31.97      6.34 o
   4   9   3      261.50      261.59     15.24 o
   5   9   3       28.24       27.21      7.26 o
  -7  10   3      349.76      340.29     26.86 o
  -6  10   3        0.20        0.70      4.67 o
  -5  10   3      684.61      663.53     32.23 o
  -4  10   3       30.26       32.46      8.41 o
  -3  10   3        2.52       -0.35      1.57 o
  -2  10   3        1.83        0.05      1.64 o
  -1  10   3        0.81        3.44      1.93 o
   0  10   3      399.57      364.12     13.59 o
   1  10   3      165.91      148.43      8.27 o
   2  10   3      217.20      208.11     10.24 o
   3  10   3        1.36        3.88      4.04 o
   4  10   3      123.52      125.25     11.80 o
  -6  11   3      125.29      135.00     16.82 o
  -5  11   3       13.30        3.97      5.84 o
  -4  11   3        0.03        1.87      4.20 o
  -3  11   3      268.37      271.17     23.56 o
  -2  11   3        4.00       13.79      3.27 o
  -1  11   3       44.49       30.09      4.36 o
   0  11   3      174.46      180.06      9.20 o
   1  11   3       13.38       15.11      4.09 o
   2  11   3        3.07        2.32      3.79 o
   3  11   3       48.88       42.45     10.98 o
   4  11   3      108.00      115.96     12.05 o
  -6  12   3       24.16       22.19      9.81 o
  -5  12   3       60.37       58.62     12.38 o
  -4  12   3       20.10       29.19      9.11 o
  -3  12   3        0.44       -2.57      4.20 o
  -2  12   3      147.96      155.52      8.18 o
  -1  12   3      349.20      350.37     12.48 o
   0  12   3      162.23      148.04      8.90 o
   1  12   3      338.52      367.62     14.11 o
   2  12   3        8.73       12.68      5.55 o
   3  12   3       39.78       44.38      8.50 o
  -5  13   3      252.61      281.44     24.29 o
  -4  13   3        0.31       -3.27      4.44 o
  -3  13   3      120.69      100.20     14.48 o
  -2  13   3        8.06        5.92      3.20 o
  -1  13   3       45.83       49.70      6.04 o
   0  13   3       67.34       62.43      6.91 o
   1  13   3        6.00        4.82      3.60 o
   2  13   3        3.86        5.72      5.12 o
  -4  14   3       10.01       16.35      8.88 o
  -3  14   3        1.48        2.34      5.14 o
  -2  14   3       21.83       31.15      8.76 o
  -1  14   3      456.20      503.71     16.99 o
   0  14   3        0.77        0.35      3.49 o
   1  14   3      219.55      233.02     15.52 o
  -3  15   3      407.94      458.94     31.06 o
  -2  15   3       23.43       10.98      8.17 o
  -1  15   3       23.96       23.59      5.58 o
   0  15   3        0.48        0.24      4.26 o
  -1 -16   4       26.83       22.97      5.99 o
   0 -16   4        6.45        9.56      4.46 o
   1 -16   4       26.93       32.93      6.39 o
   2 -16   4       28.26       29.51      5.75 o
   3 -16   4      135.03      149.94     18.22 o
   4 -16   4      353.54      380.70     28.49 o
  -2 -15   4        1.52        1.64      3.88 o
  -1 -15   4      123.11      117.95      9.66 o
   0 -15   4      330.07      318.72     13.89 o
   1 -15   4      126.89      117.73      8.82 o
   2 -15   4       22.20       19.88      4.73 o
   3 -15   4       36.81       47.00      7.59 o
   4 -15   4        4.14        3.97      6.07 o
   5 -15   4       13.54       14.01      7.71 o
  -3 -14   4        0.01        0.47      3.85 o
  -2 -14   4      169.26      168.76     10.82 o
  -1 -14   4       27.63       27.59      5.46 o
   0 -14   4        1.72        1.05      3.02 o
   1 -14   4      118.34      121.35      8.31 o
   2 -14   4      110.63      118.73      8.04 o
   3 -14   4       37.63       43.31      5.39 o
   4 -14   4      525.08      472.72     28.73 o
   5 -14   4       44.26       45.54     11.44 o
  -4 -13   4        0.41       -0.82      3.91 o
  -3 -13   4      130.36      130.35     10.06 o
  -2 -13   4        8.77        3.50      3.25 o
  -1 -13   4      352.32      333.52     13.34 o
   0 -13   4      555.57      519.99     15.91 o
   1 -13   4       12.03        9.20      3.44 o
   2 -13   4      109.21      100.06      9.17 o
   3 -13   4       17.03       16.04      3.78 o
   4 -13   4       27.43       23.22      5.50 o
   5 -13   4        0.06       -0.23      4.44 o
   6 -13   4       10.20       16.12      8.17 o
  -4 -12   4      185.61      189.41     11.57 o
  -3 -12   4       30.39       37.72      6.00 o
  -2 -12   4        2.67        2.50      3.15 o
  -1 -12   4       21.50       20.33      4.53 o
   0 -12   4       66.52       63.98      4.67 o
   1 -12   4       69.29       67.54      6.08 o
   2 -12   4        5.81        4.13      2.62 o
   3 -12   4      286.75      253.45      9.86 o
   4 -12   4      256.65      256.27     13.72 o
   5 -12   4      104.78      127.29     15.41 o
   6 -12   4      100.93       93.42     14.48 o
  -5 -11   4       10.60        4.69      4.15 o
  -4 -11   4      128.68      149.67     10.30 o
  -3 -11   4       37.86       37.90      5.82 o
  -2 -11   4      506.52      482.66     15.10 o
  -1 -11   4      993.01      917.04     19.51 o
   0 -11   4      631.70      626.29     15.68 o
   1 -11   4        0.59        1.14      2.37 o
   2 -11   4        2.17        3.11      2.26 o
   3 -11   4       11.21       11.00      2.96 o
   4 -11   4       58.04       56.63      5.05 o
   5 -11   4       14.61       21.95      7.71 o
   6 -11   4      297.35      321.37     23.59 o
   7 -11   4      221.95      228.42     21.72 o
  -5 -10   4       90.16       83.83      8.21 o
  -4 -10   4       17.59       11.64      3.95 o
  -3 -10   4       39.10       34.11      5.16 o
  -2 -10   4      183.64      155.63      8.54 o
  -1 -10   4      137.13      133.02      5.06 o
   0 -10   4      478.12      467.84     10.26 o
   1 -10   4     1395.96     1338.16     29.87 o
   2 -10   4       16.00       13.14      2.95 o
   3 -10   4     1954.74     1934.74     35.06 o
   4 -10   4        1.58        0.62      1.94 o
   5 -10   4        2.72       -1.87      3.97 o
   6 -10   4       67.46       76.37     12.38 o
   7 -10   4        0.00        3.97      5.61 o
  -6  -9   4        3.63        5.40      5.02 o
  -5  -9   4       13.02        6.31      3.70 o
  -4  -9   4      268.25      248.64     11.33 o
  -3  -9   4      699.79      612.76     16.27 o
  -2  -9   4      134.09      128.06      7.45 o
  -1  -9   4     2278.82     2295.23     57.25 o
   0  -9   4      332.38      299.91      7.58 o
   1  -9   4      128.07      128.26      6.34 o
   2  -9   4      257.59      256.99      8.48 o
   3  -9   4      172.64      176.04      7.11 o
   4  -9   4        0.91        1.62      1.99 o
   5  -9   4      219.38      205.32     15.53 o
   6  -9   4      179.81      142.24     15.65 o
   7  -9   4        6.68        5.14      5.61 o
  -6  -8   4       29.33       19.97      6.44 o
  -5  -8   4      307.45      304.47     12.83 o
  -4  -8   4       82.28       77.23      6.68 o
  -3  -8   4       22.92       25.55      4.21 o
  -2  -8   4        1.12        3.06      2.28 o
  -1  -8   4        7.83        8.23      1.33 o
   0  -8   4     1732.40     1735.39     32.42 o
   1  -8   4      568.69      554.03     11.60 o
   2  -8   4      228.36      210.38      7.24 o
   3  -8   4       62.99       74.41      4.65 o
   4  -8   4     1169.09     1108.90     22.58 o
   5  -8   4      575.19      580.04     21.11 o
   6  -8   4       10.35        7.24      5.84 o
   7  -8   4        5.92        8.88      6.77 o
  -6  -7   4       30.02       41.07      7.51 o
  -5  -7   4      108.21       96.52      7.63 o
  -4  -7   4      128.79      122.77      7.46 o
  -3  -7   4      300.57      260.21      9.75 o
  -2  -7   4      151.80      135.45      6.65 o
  -1  -7   4     1501.18     1447.96     22.75 o
   0  -7   4      549.27      563.90     10.05 o
   1  -7   4        6.50        6.02      4.78 o
   2  -7   4       96.72       98.61      4.85 o
   3  -7   4        2.55        1.56      1.61 o
   4  -7   4      246.89      233.98      7.57 o
   5  -7   4     1524.93     1487.45     38.39 o
   6  -7   4       48.73       48.81     10.04 o
   7  -7   4      177.64      169.56     17.28 o
  -7  -6   4       12.37       11.45      5.75 o
  -6  -6   4        1.93        4.03      3.95 o
  -5  -6   4        9.00        8.65      3.22 o
  -4  -6   4       77.15       70.90      5.80 o
  -3  -6   4        8.37       10.74      2.87 o
  -2  -6   4        0.45        3.49      1.97 o
  -1  -6   4      129.16      141.39      4.19 o
   0  -6   4     2348.24     2262.86     18.93 o
   1  -6   4      485.67      469.59      9.21 o
   2  -6   4      187.66      189.02      6.01 o
   3  -6   4      375.42      401.36     13.57 o
   4  -6   4      173.44      176.76      6.46 o
   5  -6   4        2.84        2.20      1.96 o
   6  -6   4        7.96        7.01      5.37 o
   7  -6   4        1.15        2.10      4.67 o
   8  -6   4       18.24       13.78      8.64 o
  -7  -5   4       17.04       15.16      5.84 o
  -6  -5   4        1.53       -0.58      3.47 o
  -5  -5   4        4.73        1.86      2.75 o
  -4  -5   4      840.32      768.35     15.93 o
  -3  -5   4     1100.70     1110.06     12.26 o
  -2  -5   4     4971.24     5217.61     64.11 o
  -1  -5   4     2183.56     2208.98     15.46 o
   0  -5   4      162.10      165.37      4.37 o
   1  -5   4        0.11        0.76      0.95 o
   2  -5   4        8.34        9.11      1.84 o
   3  -5   4       41.13       62.47      3.66 o
   4  -5   4        9.53        9.61      2.20 o
   5  -5   4      159.58      170.01      6.92 o
   6  -5   4      257.35      238.84      7.56 o
   7  -5   4        3.25        5.61      6.07 o
   8  -5   4      109.53      120.28     16.58 o
  -7  -4   4        7.74       10.98      7.01 o
  -6  -4   4      371.05      383.91     41.57 o
  -5  -4   4      583.44      546.03     17.59 o
  -4  -4   4        0.74        0.08      1.57 o
  -3  -4   4      172.73      162.91      4.15 o
  -2  -4   4      255.28      264.56      4.45 o
  -1  -4   4     2625.08     2842.47     43.85 o
   0  -4   4      646.66      622.57      7.53 o
   1  -4   4        6.21        2.28      0.97 o
   2  -4   4      210.36      235.89     16.45 o
   3  -4   4      312.99      284.99      7.14 o
   4  -4   4       61.87       53.67      3.85 o
   5  -4   4        3.04        4.79      2.63 o
   6  -4   4        2.56        1.37      2.75 o
   7  -4   4        5.00        4.44      5.84 o
   8  -4   4        0.71        0.47      6.07 o
  -7  -3   4        0.52        1.40      5.61 o
  -6  -3   4       74.88       68.84      7.45 o
  -5  -3   4     1435.31     1452.91     25.99 o
  -4  -3   4     6180.90     5731.96    249.62 o
  -3  -3   4       75.33       76.30      2.96 o
  -2  -3   4     1928.14     1982.14     12.90 o
  -1  -3   4      104.77      131.92      2.62 o
   0  -3   4       21.06       26.61      1.33 o
   1  -3   4     1312.84     1356.54     19.45 o
   2  -3   4      331.11      308.90     13.07 o
   3  -3   4      269.86      296.17      8.91 o
   4  -3   4     1430.38     1501.40     24.06 o
   5  -3   4      202.24      209.66      7.85 o
   6  -3   4      173.90      136.92      8.95 o
   7  -3   4        8.84       11.21      6.77 o
   8  -3   4        7.94        8.30      5.49 o
  -7  -2   4       70.61       61.66      9.23 o
  -6  -2   4       91.27       89.01      6.59 o
  -5  -2   4      120.25      124.82      8.35 o
  -4  -2   4        2.28        3.20      1.66 o
  -3  -2   4      212.27      235.09      4.92 o
  -2  -2   4      241.51      278.48      5.89 o
  -1  -2   4     8330.48     8631.60     70.93 o
   0  -2   4    28398.37    27077.05    427.66 o
   1  -2   4      289.76      331.01      3.88 o
   2  -2   4       39.98       33.92      2.71 o
   3  -2   4       11.49       14.42      2.46 o
   4  -2   4       69.71       66.69      5.52 o
   5  -2   4       72.97       64.20      6.10 o
   6  -2   4       19.33       24.12      4.92 o
   7  -2   4      120.21      116.73     10.24 o
   8  -2   4       94.55      123.91     11.88 o
  -8  -1   4        0.00        2.70      4.45 o
  -7  -1   4       98.85      102.30     14.71 o
  -6  -1   4        0.04        0.63      2.56 o
  -5  -1   4      898.54      927.98     22.54 o
  -4  -1   4      730.46      716.04     10.61 o
  -3  -1   4     3926.58     4116.48     47.45 o
  -2  -1   4       79.42       66.14      1.92 o
  -1  -1   4     1456.16     1468.53     15.03 o
   0  -1   4       29.58       34.38      1.04 o
   1  -1   4     2020.93     2060.48     16.89 o
   2  -1   4        5.93        3.43      1.07 o
   3  -1   4        4.13        6.06      2.37 o
   4  -1   4     1430.58     1451.00     18.79 o
   5  -1   4      294.93      278.71     11.80 o
   6  -1   4      128.51      139.98      7.86 o
   7  -1   4      181.77      218.90      9.44 o
  -8   0   4      146.71      143.17     18.45 o
  -7   0   4       48.62       62.59     12.14 o
  -6   0   4      151.91      160.45      8.94 o
  -5   0   4       18.65       15.76      3.41 o
  -4   0   4       68.26       73.77      2.70 o
  -3   0   4       70.58       86.77      2.41 o
  -2   0   4      289.90      292.89      4.93 o
  -1   0   4      249.81      261.86      3.53 o
   0   0   4      417.52      380.48      3.49 o
   1   0   4      164.69      186.45      3.50 o
   2   0   4      412.14      382.36      7.33 o
   3   0   4      195.27      207.85      8.00 o
   4   0   4        0.28       -0.52      1.66 o
   5   0   4        8.21        3.51      2.51 o
   6   0   4       41.13       42.53      4.34 o
   7   0   4        6.98        6.26      4.42 o
  -8   1   4       28.58       32.00     10.98 o
  -7   1   4        1.93       -1.17      4.44 o
  -6   1   4      141.27      113.51     13.31 o
  -5   1   4     1624.68     1624.73     24.80 o
  -4   1   4      935.79      981.26     15.34 o
  -3   1   4     2296.52     2714.77     21.92 o
  -2   1   4      226.67      213.33      2.79 o
  -1   1   4       39.81       37.02      1.58 o
   0   1   4       34.01       33.71      1.47 o
   1   1   4        5.47        1.73      0.83 o
   2   1   4        8.91       15.61      1.91 o
   3   1   4      701.06      792.13     12.46 o
   4   1   4       22.66       20.97      3.09 o
   5   1   4     1912.37     1874.89     36.09 o
   6   1   4      297.26      273.97     10.74 o
   7   1   4       10.92       14.30      5.25 o
  -8   2   4        4.10        8.64      7.71 o
  -7   2   4       31.30       25.92      9.11 o
  -6   2   4      197.04      191.28     16.58 o
  -5   2   4        0.16       -1.36      1.36 o
  -4   2   4      164.26      169.27      4.39 o
  -3   2   4      298.75      278.98      9.58 o
  -2   2   4      484.01      526.35      4.19 o
  -1   2   4     8167.62     8308.50     62.99 o
   0   2   4       41.62       30.12      3.29 o
   1   2   4     2295.17     2541.44     21.31 o
   2   2   4      524.40      555.98     13.68 o
   3   2   4       65.77       82.19      4.52 o
   4   2   4        5.47        5.22      2.23 o
   5   2   4        8.41        7.07      2.66 o
   6   2   4      354.13      387.48     16.51 o
   7   2   4        0.43        2.61      4.49 o
  -8   3   4       10.66        6.77      7.01 o
  -7   3   4      254.48      214.64     19.39 o
  -6   3   4     1030.90      960.38     36.20 o
  -5   3   4      834.83      801.69     20.81 o
  -4   3   4       59.84       54.06      5.53 o
  -3   3   4       38.85       42.58      4.45 o
  -2   3   4       93.72       90.88      2.15 o
  -1   3   4        1.31        2.93      0.76 o
   0   3   4        3.95        5.95      0.95 o
   1   3   4      324.21      317.07      5.68 o
   2   3   4      239.53      217.07      5.07 o
   3   3   4       66.25       61.56      4.00 o
   4   3   4     1150.40     1108.61     37.58 o
   5   3   4       65.50       62.17      6.78 o
   6   3   4       35.63       39.33      6.93 o
   7   3   4       68.19       78.90      9.82 o
  -8   4   4       37.73       25.22     10.04 o
  -7   4   4       34.51       38.54     10.28 o
  -6   4   4        3.30        2.34      4.44 o
  -5   4   4        1.17        1.87      3.03 o
  -4   4   4       38.69       29.71      4.62 o
  -3   4   4      786.59      773.00     17.01 o
  -2   4   4      746.64      804.42     10.07 o
  -1   4   4    12543.19    13393.98    206.93 o
   0   4   4     1309.19     1273.81     11.86 o
   1   4   4      362.82      420.53      6.88 o
   2   4   4      237.48      259.34      5.71 o
   3   4   4        4.14        4.85      1.99 o
   4   4   4        0.01        0.63      2.03 o
   5   4   4       12.74       14.54      4.76 o
   6   4   4       23.74       20.84      5.92 o
   7   4   4        0.34       -0.91      4.54 o
  -8   5   4      135.70      149.48     18.45 o
  -7   5   4        2.41        3.97      5.37 o
  -6   5   4        0.05        2.34      4.44 o
  -5   5   4     1061.04     1016.00     24.44 o
  -4   5   4     2465.88     2278.10     33.28 o
  -3   5   4      344.53      343.68     11.97 o
  -2   5   4      219.87      235.24      5.24 o
  -1   5   4       25.37       28.45      2.23 o
   0   5   4      486.48      528.51      9.68 o
   1   5   4       46.45       56.45      3.24 o
   2   5   4      663.63      794.20     11.39 o
   3   5   4       47.57       35.39      3.40 o
   4   5   4      498.80      475.33     16.92 o
   5   5   4       86.42       97.27      9.32 o
   6   5   4        4.84        3.79      4.28 o
  -8   6   4        9.71        3.74      6.54 o
  -7   6   4       38.52       39.24     10.51 o
  -6   6   4        0.12        3.04      4.90 o
  -5   6   4      125.45      123.11      9.32 o
  -4   6   4     4210.62     4011.81    117.83 o
  -3   6   4     1141.97     1122.15     23.79 o
  -2   6   4     1981.94     2028.56     45.88 o
  -1   6   4        4.43       13.93      2.44 o
   0   6   4       13.61        8.98      1.85 o
   1   6   4       23.53       26.57      2.40 o
   2   6   4       32.12       36.66      2.60 o
   3   6   4        1.43        2.84      1.85 o
   4   6   4        2.13       -2.62      2.96 o
   5   6   4      389.27      392.55     17.73 o
   6   6   4       19.49       20.11      6.60 o
  -7   7   4        3.49       -1.17      4.67 o
  -6   7   4      392.19      359.21     23.82 o
  -5   7   4      624.87      543.52     22.54 o
  -4   7   4       71.45       64.34      7.02 o
  -3   7   4      125.49      130.94      3.56 o
  -2   7   4        0.03        0.49      1.29 o
  -1   7   4        0.06        0.07      1.31 o
   0   7   4      329.15      330.31      7.80 o
   1   7   4     1437.97     1375.01     37.86 o
   2   7   4      114.52      125.33      8.68 o
   3   7   4      223.92      189.94     11.23 o
   4   7   4      522.19      498.00     19.07 o
   5   7   4       26.67       23.95      6.36 o
   6   7   4        0.38        2.14      4.85 o
  -7   8   4        0.00        0.93      5.14 o
  -6   8   4        9.99       10.74      6.54 o
  -5   8   4      263.14      230.52     18.22 o
  -4   8   4      230.07      206.94     12.03 o
  -3   8   4      147.68      147.67      6.40 o
  -2   8   4     1341.37     1423.35     15.91 o
  -1   8   4     1203.99     1220.16     15.34 o
   0   8   4      334.04      313.18      8.10 o
   1   8   4      138.59      146.43      6.40 o
   2   8   4       19.93       12.36      4.26 o
   3   8   4       16.35       22.19      5.53 o
   4   8   4        0.29        0.49      3.62 o
   5   8   4      103.27      109.69     11.22 o
  -7   9   4       85.87       94.36     15.65 o
  -6   9   4      113.20      110.24     14.95 o
  -5   9   4      579.45      573.15     29.43 o
  -4   9   4      140.68      124.13      9.74 o
  -3   9   4        0.67       -1.25      1.65 o
  -2   9   4        6.88        4.20      1.84 o
  -1   9   4      111.06      109.09      5.32 o
   0   9   4        3.07        0.95      2.43 o
   1   9   4       83.60       81.18      8.12 o
   2   9   4      293.43      288.63     14.03 o
   3   9   4      305.64      337.19     16.10 o
   4   9   4      192.60      190.19     20.09 o
   5   9   4       28.04       30.03     10.28 o
  -7  10   4        0.59       -3.74      4.20 o
  -6  10   4        0.95        2.80      4.90 o
  -5  10   4      516.12      495.14     28.49 o
  -4  10   4      162.13      163.02     16.12 o
  -3  10   4       24.81       28.07      3.73 o
  -2  10   4       85.57       46.26      3.84 o
  -1  10   4        7.88        6.88      2.28 o
   0  10   4        4.55        1.49      1.97 o
   1  10   4        4.24        6.07      3.69 o
   2  10   4        0.36        2.74      3.69 o
   3  10   4       21.54       20.26      6.00 o
   4  10   4       96.65      106.65     11.20 o
  -6  11   4      882.59      852.48     40.64 o
  -5  11   4       16.31       10.04      7.01 o
  -4  11   4        1.50        2.80      4.90 o
  -3  11   4        0.04       -2.08      2.69 o
  -2  11   4        0.54       -0.04      1.89 o
  -1  11   4       11.76       13.64      2.95 o
   0  11   4      103.72      111.29      7.42 o
   1  11   4      540.63      509.78     19.40 o
   2  11   4        0.00        3.64      4.21 o
   3  11   4       72.25       67.13     18.68 o
   4  11   4       30.78       33.26      8.09 o
  -6  12   4        0.01       -0.93      5.14 o
  -5  12   4      496.23      500.04     30.60 o
  -4  12   4      399.83      397.51     26.39 o
  -3  12   4        0.03        1.87      4.90 o
  -2  12   4      539.95      542.90     16.60 o
  -1  12   4       98.66      104.56      7.46 o
   0  12   4       87.24       77.98      8.75 o
   1  12   4        9.14       10.40      4.85 o
   2  12   4       13.33       13.31      5.62 o
   3  12   4        5.65        5.76      5.05 o
  -5  13   4        1.49       -4.44      4.44 o
  -4  13   4        0.19       -0.23      4.67 o
  -3  13   4        2.12        2.57      5.61 o
  -2  13   4        0.04       -1.50      3.15 o
  -1  13   4       44.81       53.76     10.04 o
   0  13   4      871.40      930.89     27.41 o
   1  13   4      262.34      262.30     15.74 o
   2  13   4      145.38      151.57     13.28 o
  -4  14   4      127.26      120.52     17.05 o
  -3  14   4        1.64        3.50      6.07 o
  -2  14   4        0.39        3.97      5.61 o
  -1  14   4       90.10       96.79     10.06 o
   0  14   4        2.94        3.58      4.69 o
   1  14   4        0.86        2.36      5.11 o
  -2  15   4       44.96       61.43     13.78 o
  -1  15   4       38.84       32.59      7.58 o
  -1 -16   5      159.91      177.76     11.77 o
   0 -16   5        6.84       11.44      4.72 o
   1 -16   5      235.39      263.26     12.89 o
   2 -16   5       31.86       39.31      6.17 o
   3 -16   5      108.32      133.15     11.86 o
   4 -16   5        5.27        5.84      6.54 o
  -2 -15   5        8.90        6.74      4.47 o
  -1 -15   5      138.05      159.58     10.73 o
   0 -15   5        7.25        4.30      3.58 o
   1 -15   5        2.05        2.81      3.15 o
   2 -15   5        2.89        0.59      3.22 o
   3 -15   5       24.32       27.04      5.05 o
   4 -15   5      100.37      111.41     15.88 o
   5 -15   5      168.25      157.65     18.92 o
  -3 -14   5        8.17       11.55      4.97 o
  -2 -14   5       77.07       91.02      8.70 o
  -1 -14   5       13.45       11.99      4.32 o
   0 -14   5        6.55        8.49      3.76 o
   1 -14   5      187.40      172.46      9.69 o
   2 -14   5       78.15       72.93      6.87 o
   3 -14   5       54.95       54.30      5.99 o
   4 -14   5        2.69        3.04      5.61 o
   5 -14   5        0.22       -0.93      5.14 o
  -4 -13   5      222.01      242.60     13.57 o
  -3 -13   5      114.07      107.56      9.13 o
  -2 -13   5       76.78       74.27      7.57 o
  -1 -13   5       23.52       30.76      5.44 o
   0 -13   5      274.04      255.06     11.41 o
   1 -13   5       12.74       16.39      3.29 o
   2 -13   5      530.65      504.74     19.92 o
   3 -13   5       40.61       43.47      5.25 o
   4 -13   5       58.61       60.33      7.50 o
   5 -13   5        0.26        0.47      4.44 o
   6 -13   5        0.14       -1.40      4.44 o
  -4 -12   5       20.06       16.54      5.01 o
  -3 -12   5      135.41      141.20      9.48 o
  -2 -12   5      481.20      459.76     22.54 o
  -1 -12   5       60.35       74.22      7.61 o
   0 -12   5     1787.30     1722.90     21.61 o
   1 -12   5      388.87      371.57     12.35 o
   2 -12   5       48.46       40.20      4.85 o
   3 -12   5       11.34       11.75      3.43 o
   4 -12   5        7.42        6.42      2.98 o
   5 -12   5       71.45       72.64     12.38 o
   6 -12   5       35.31       38.54     10.28 o
  -5 -11   5       31.37       26.91      6.10 o
  -4 -11   5      484.68      485.09     17.03 o
  -3 -11   5       85.97       88.09      7.70 o
  -2 -11   5      478.02      463.50     14.79 o
  -1 -11   5       60.13       53.99      5.72 o
   0 -11   5       34.03       33.56      3.58 o
   1 -11   5      225.15      200.36      8.72 o
   2 -11   5        2.27        2.39      2.29 o
   3 -11   5       29.67       29.13      5.05 o
   4 -11   5       64.76       55.76      5.11 o
   5 -11   5       78.01       92.49     12.85 o
   6 -11   5        0.49        0.93      5.37 o
   7 -11   5        0.05       -0.47      5.37 o
  -5 -10   5       72.75       73.76      7.95 o
  -4 -10   5        4.08        2.53      3.17 o
  -3 -10   5       97.15       91.84      7.37 o
  -2 -10   5       82.86       67.02      6.15 o
  -1 -10   5       90.54       92.12      4.53 o
   0 -10   5       52.03       45.83      3.74 o
   1 -10   5      268.03      264.33      9.53 o
   2 -10   5      181.39      183.58      7.77 o
   3 -10   5        4.92        8.52      2.81 o
   4 -10   5       88.17      100.99     10.32 o
   5 -10   5      116.79      123.52     14.95 o
   6 -10   5        7.46        3.97      5.14 o
   7 -10   5       73.12       80.58     13.78 o
  -6  -9   5       18.12       13.42      5.15 o
  -5  -9   5        8.84       15.72      4.52 o
  -4  -9   5      154.54      154.10      9.12 o
  -3  -9   5       94.07       87.07      6.86 o
  -2  -9   5       13.43       12.21      3.27 o
  -1  -9   5      259.08      256.89      5.65 o
   0  -9   5      498.32      505.56     11.09 o
   1  -9   5      472.31      478.88     11.68 o
   2  -9   5      113.70      104.53      5.79 o
   3  -9   5        1.61        3.49      2.13 o
   4  -9   5       16.89       10.19      2.69 o
   5  -9   5       22.72       26.26      3.76 o
   6  -9   5      300.49      261.82     20.09 o
   7  -9   5        1.88        5.37      6.07 o
  -6  -8   5        3.82        8.02      4.22 o
  -5  -8   5       27.73       27.51      5.24 o
  -4  -8   5       78.21       69.19      6.37 o
  -3  -8   5      101.97      125.22      7.37 o
  -2  -8   5      610.06      555.29     13.66 o
  -1  -8   5      125.02      130.58      4.80 o
   0  -8   5     2522.07     2553.79     36.70 o
   1  -8   5       61.55       55.66      4.26 o
   2  -8   5      214.11      222.02      7.96 o
   3  -8   5        0.77        0.74      1.67 o
   4  -8   5      260.36      257.13     11.12 o
   5  -8   5      999.96      993.03     23.35 o
   6  -8   5      228.09      207.87     17.52 o
   7  -8   5      204.64      209.97     19.62 o
  -6  -7   5       25.10       24.31      5.30 o
  -5  -7   5      246.48      280.14     16.43 o
  -4  -7   5      217.98      204.98      9.44 o
  -3  -7   5       36.18       42.57      4.67 o
  -2  -7   5       10.14       12.46      1.56 o
  -1  -7   5      157.09      142.60      4.68 o
   0  -7   5       82.72       75.46      3.68 o
   1  -7   5       86.65       99.62      4.94 o
   2  -7   5       37.65       31.58      4.25 o
   3  -7   5      241.95      240.18      9.05 o
   4  -7   5       57.89       54.16      4.30 o
   5  -7   5      547.55      523.00     12.23 o
   6  -7   5        6.49        3.97      5.37 o
   7  -7   5        6.89       15.18      7.24 o
  -7  -6   5        1.88       -0.63      4.36 o
  -6  -6   5       11.44       14.27      4.15 o
  -5  -6   5        4.65        3.36      2.77 o
  -4  -6   5        1.39        2.22      2.36 o
  -3  -6   5      245.35      253.27      6.67 o
  -2  -6   5      304.55      261.02      8.38 o
  -1  -6   5     1905.46     1990.91     25.28 o
   0  -6   5     1070.26     1033.72     11.69 o
   1  -6   5        3.65        3.35      1.30 o
   2  -6   5        0.24        0.30      1.20 o
   3  -6   5       18.09       16.16      2.44 o
   4  -6   5      440.75      436.92     10.56 o
   5  -6   5        3.29        2.60      2.09 o
   6  -6   5      405.81      396.99     22.06 o
   7  -6   5      118.62      123.55     15.18 o
  -7  -5   5        3.23        3.74      6.07 o
  -6  -5   5       39.17       19.96     12.53 o
  -5  -5   5      156.79      153.33     13.24 o
  -4  -5   5      394.10      370.77     11.17 o
  -3  -5   5      243.67      260.57      5.22 o
  -2  -5   5      996.16     1051.09     15.91 o
  -1  -5   5      544.08      542.09      6.79 o
   0  -5   5      652.79      691.29      8.96 o
   1  -5   5       10.12       14.61      4.31 o
   2  -5   5      745.71      816.64     17.40 o
   3  -5   5        2.78        0.99      1.33 o
   4  -5   5       67.48       70.45      4.55 o
   5  -5   5       36.14       26.81      3.52 o
   6  -5   5        1.54        1.59      2.04 o
   7  -5   5       17.38       17.98      7.71 o
  -7  -4   5       36.87       33.40     10.74 o
  -6  -4   5      570.75      547.51     19.25 o
  -5  -4   5      369.98      344.47     14.20 o
  -4  -4   5      114.81      111.80      4.79 o
  -3  -4   5     1318.30     1245.54     14.48 o
  -2  -4   5        4.55        7.06      1.20 o
  -1  -4   5      459.29      488.15      7.85 o
   0  -4   5       23.43       17.77      3.20 o
   1  -4   5      457.52      500.88      6.54 o
   2  -4   5       40.27       40.67      2.84 o
   3  -4   5      765.81      793.80     15.11 o
   4  -4   5      157.19      149.43      7.58 o
   5  -4   5        3.42        5.14      2.81 o
   6  -4   5       10.83        9.93      3.01 o
   7  -4   5        3.13        3.04      5.61 o
  -7  -3   5      336.78      338.42     25.22 o
  -6  -3   5        0.26        0.70      3.05 o
  -5  -3   5      175.53      178.85      7.09 o
  -4  -3   5       36.50       33.27      2.82 o
  -3  -3   5       25.33       24.31      5.24 o
  -2  -3   5      751.54      760.03     11.66 o
  -1  -3   5     1376.29     1342.03     10.24 o
   0  -3   5     4554.71     4990.07     48.68 o
   1  -3   5      921.14      860.91      7.93 o
   2  -3   5      698.46      683.46      8.83 o
   3  -3   5        5.79        1.51      1.52 o
   4  -3   5      179.40      174.53      8.25 o
   5  -3   5       52.18       48.66      5.37 o
   6  -3   5       30.89       33.01      5.38 o
   7  -3   5       20.80       26.72      6.27 o
  -7  -2   5       34.35       30.01      7.18 o
  -6  -2   5        1.15        2.00      2.42 o
  -5  -2   5      442.91      449.46      9.60 o
  -4  -2   5      188.12      193.85      5.83 o
  -3  -2   5     5561.17     5762.04     53.57 o
  -2  -2   5      551.46      573.87     19.96 o
  -1  -2   5     8990.14     9225.05     95.12 o
   0  -2   5       80.50       84.54      1.82 o
   1  -2   5     2226.29     2312.53     16.54 o
   2  -2   5      127.09      124.55      4.29 o
   3  -2   5      318.15      292.48      7.69 o
   4  -2   5      100.26       99.83      5.43 o
   5  -2   5        3.54        1.85      1.89 o
   6  -2   5       88.75       90.42      6.46 o
   7  -2   5      126.50      129.93      8.55 o
  -8  -1   5       31.36       38.19      8.50 o
  -7  -1   5      130.76      125.89     16.35 o
  -6  -1   5        0.01       -0.50      2.46 o
  -5  -1   5      315.86      319.32      9.87 o
  -4  -1   5       65.67       69.67      3.66 o
  -3  -1   5      972.23     1123.30     14.17 o
  -2  -1   5     1137.97     1080.03     11.10 o
  -1  -1   5     2267.43     2420.48     30.07 o
   0  -1   5     8407.95     8682.94     56.40 o
   1  -1   5     2292.03     2651.94     26.63 o
   2  -1   5      125.29      129.95      4.46 o
   3  -1   5       93.16       99.68      4.65 o
   4  -1   5      225.31      221.31      7.81 o
   5  -1   5       76.86       67.00      5.34 o
   6  -1   5       27.69       31.28      4.62 o
   7  -1   5      133.92      161.43      8.14 o
  -8   0   5        2.75        7.01      7.47 o
  -7   0   5       27.08       21.49      8.64 o
  -6   0   5      232.04      206.00     17.52 o
  -5   0   5        1.12        1.81      1.88 o
  -4   0   5      719.84      683.89     17.01 o
  -3   0   5      463.85      534.57      5.56 o
  -2   0   5      441.10      480.75      4.79 o
  -1   0   5      677.74      701.49      5.86 o
   0   0   5        0.62        2.28      0.54 o
   1   0   5     1392.55     1480.58      8.53 o
   2   0   5      561.05      530.49      8.85 o
   3   0   5      336.00      333.72      7.09 o
   4   0   5      465.79      458.97      8.60 o
   5   0   5        7.13       12.65      2.80 o
   6   0   5      488.06      493.31     14.19 o
   7   0   5        4.33        3.63      4.36 o
  -8   1   5      485.81      518.50     32.70 o
  -7   1   5       15.56       17.05      7.71 o
  -6   1   5       74.52       61.89     10.74 o
  -5   1   5       31.84       24.27      3.03 o
  -4   1   5       11.54       18.47      1.32 o
  -3   1   5      247.48      297.74      3.67 o
  -2   1   5      222.67      307.68      3.95 o
  -1   1   5      991.47      915.51      7.62 o
   0   1   5      804.44      770.90      6.04 o
   1   1   5     1589.10     1528.81     12.76 o
   2   1   5      115.00       94.76      8.41 o
   3   1   5        6.80       11.55      1.97 o
   4   1   5        1.48        0.80      1.80 o
   5   1   5       95.24       98.39      6.26 o
   6   1   5       53.23       44.53      5.33 o
   7   1   5      181.59      194.55     13.21 o
  -8   2   5        3.32       -1.87      6.31 o
  -7   2   5      211.70      168.63     17.52 o
  -6   2   5      632.42      606.78     28.96 o
  -5   2   5       30.62       15.65      4.13 o
  -4   2   5     1973.59     1886.85     28.61 o
  -3   2   5      209.72      184.09      8.09 o
  -2   2   5       30.97       35.39      1.46 o
  -1   2   5      125.89      129.48      3.40 o
   0   2   5        2.59        2.52      0.90 o
   1   2   5        0.18       -0.39      0.75 o
   2   2   5     1097.40     1342.23     13.29 o
   3   2   5      369.54      375.57      9.14 o
   4   2   5      980.30      911.36     15.84 o
   5   2   5       51.81       48.75      4.84 o
   6   2   5      292.55      299.93     14.94 o
   7   2   5       11.69        7.34      5.20 o
  -8   3   5      137.55      155.08     18.68 o
  -7   3   5       17.71       16.35      8.17 o
  -6   3   5       68.90       64.93     10.98 o
  -5   3   5       37.93       39.40      5.85 o
  -4   3   5        5.98        7.23      3.50 o
  -3   3   5      292.57      306.49     10.64 o
  -2   3   5      350.43      336.49      4.58 o
  -1   3   5      966.92     1186.97     19.61 o
   0   3   5        3.85        8.69      1.28 o
   1   3   5        2.72        5.36      1.30 o
   2   3   5      197.70      202.45      6.61 o
   3   3   5       22.54       25.40      3.08 o
   4   3   5       59.73       68.60      5.08 o
   5   3   5       85.00       74.51      5.71 o
   6   3   5       86.87       83.03     16.47 o
   7   3   5      213.58      238.40     15.35 o
  -8   4   5        2.81        0.47      6.07 o
  -7   4   5        0.28        2.34      4.90 o
  -6   4   5        0.23        0.00      4.20 o
  -5   4   5     1146.18     1106.48     57.10 o
  -4   4   5        1.17        1.30      2.39 o
  -3   4   5        7.80        7.47      2.72 o
  -2   4   5       78.09       81.15      2.96 o
  -1   4   5       82.98       90.63      3.11 o
   0   4   5      167.66      163.61      5.43 o
   1   4   5       44.30       40.47      2.63 o
   2   4   5      845.54      902.74     11.14 o
   3   4   5      189.45      192.88      7.06 o
   4   4   5       83.81       84.27      5.53 o
   5   4   5      168.44      161.18     11.17 o
   6   4   5        0.25        1.88      3.92 o
  -8   5   5       32.24       26.39     10.04 o
  -7   5   5       11.14       16.12      7.94 o
  -6   5   5        4.41        0.23      4.44 o
  -5   5   5      230.50      211.55     12.96 o
  -4   5   5      210.27      207.61     10.73 o
  -3   5   5      232.13      225.48      9.99 o
  -2   5   5      521.12      500.81      7.41 o
  -1   5   5       58.66       57.75      3.60 o
   0   5   5      283.73      284.80      7.53 o
   1   5   5       55.35       69.26      3.51 o
   2   5   5       52.89       69.05      3.61 o
   3   5   5        5.05        2.76      2.15 o
   4   5   5      139.06      130.46     12.26 o
   5   5   5       20.67       20.08      5.53 o
   6   5   5       32.04       27.10      6.72 o
  -7   6   5      422.51      408.26     27.33 o
  -6   6   5      175.59      134.29     14.95 o
  -5   6   5      584.99      536.85     32.58 o
  -4   6   5      641.52      641.83     18.74 o
  -3   6   5      420.31      421.84     11.73 o
  -2   6   5        1.24        2.19      1.28 o
  -1   6   5       17.24       19.24      2.66 o
   0   6   5       68.98       56.15      4.03 o
   1   6   5       23.93       28.06      3.17 o
   2   6   5        6.03        2.13      1.52 o
   3   6   5      786.16      701.32     19.48 o
   4   6   5       11.78       13.22      4.85 o
   5   6   5      328.45      300.62     15.83 o
   6   6   5        3.78        2.47      4.59 o
  -7   7   5        9.91        4.90      6.07 o
  -6   7   5       55.25       61.43     11.68 o
  -5   7   5        0.03        1.30      2.89 o
  -4   7   5      207.86      171.43     10.40 o
  -3   7   5      208.61      232.94      9.98 o
  -2   7   5        8.83       13.54      2.70 o
  -1   7   5       18.37       17.41      2.79 o
   0   7   5       53.70       50.76      4.11 o
   1   7   5      966.54      906.75     15.43 o
   2   7   5        2.98        2.78      2.11 o
   3   7   5       20.58       20.02      5.11 o
   4   7   5      233.54      230.55     14.48 o
   5   7   5       15.41       14.40      5.59 o
  -7   8   5        9.36        4.67      6.31 o
  -6   8   5        4.71        4.20      6.07 o
  -5   8   5      305.96      284.63     19.97 o
  -4   8   5      579.50      542.65     18.80 o
  -3   8   5        4.37        4.79      1.94 o
  -2   8   5       17.07       15.09      2.96 o
  -1   8   5      157.91      154.70      6.91 o
   0   8   5      357.98      340.37     10.72 o
   1   8   5      880.21      884.53     15.35 o
   2   8   5      152.91      125.02      9.33 o
   3   8   5       81.99       88.22      8.83 o
   4   8   5       52.15       49.68      7.91 o
   5   8   5       44.64       40.76      8.17 o
  -7   9   5        9.01        1.40      6.07 o
  -6   9   5       21.19       24.52      9.34 o
  -5   9   5      287.72      267.18     14.78 o
  -4   9   5      348.44      332.78     15.19 o
  -3   9   5       74.89       98.68      5.59 o
  -2   9   5        6.39        9.77      2.68 o
  -1   9   5       33.58       43.31      4.35 o
   0   9   5      100.00      101.15      6.08 o
   1   9   5       40.18       36.11      4.05 o
   2   9   5        6.82        3.87      3.79 o
   3   9   5       79.31       89.99      9.33 o
   4   9   5      168.60      183.35     13.44 o
  -6  10   5       43.60       40.41     10.98 o
  -5  10   5      341.73      328.61     23.59 o
  -4  10   5       14.14       11.58      4.45 o
  -3  10   5        7.04        7.71      3.80 o
  -2  10   5        0.17        2.87      3.23 o
  -1  10   5       10.53       13.43      3.19 o
   0  10   5       20.44       15.03      3.28 o
   1  10   5       12.61       11.78      4.59 o
   2  10   5      430.43      448.34     18.41 o
   3  10   5      134.39      129.35     11.20 o
   4  10   5       80.88       97.21     11.03 o
  -6  11   5      248.72      256.91     23.36 o
  -5  11   5      118.04      124.95     16.35 o
  -4  11   5       40.41       55.89      7.83 o
  -3  11   5        6.37        4.42      3.69 o
  -2  11   5       66.74       74.53      5.99 o
  -1  11   5       14.47       13.46      3.44 o
   0  11   5       29.68       29.95      5.99 o
   1  11   5        0.40        2.32      3.76 o
   2  11   5        0.54       -0.70      3.63 o
   3  11   5       61.51       56.95     11.44 o
  -5  12   5      272.79      265.79     23.12 o
  -4  12   5        7.05        1.87      4.67 o
  -3  12   5        0.03       -3.74      3.74 o
  -2  12   5       88.45       89.17      6.76 o
  -1  12   5      169.69      190.41      9.30 o
   0  12   5      136.29      128.03     10.81 o
   1  12   5        0.09        1.57      3.92 o
   2  12   5       56.25       58.67      8.97 o
   3  12   5        6.39        1.96      5.20 o
  -5  13   5       74.58       90.15     15.41 o
  -4  13   5       18.21       23.36      9.11 o
  -3  13   5       45.64       37.60     10.74 o
  -2  13   5       22.32       22.65      8.88 o
  -1  13   5        2.82        2.93      4.19 o
   0  13   5       55.97       70.22      9.25 o
   1  13   5        4.36        7.37      5.20 o
   2  13   5        4.36        6.34      5.28 o
  -4  14   5        3.84        2.10      6.31 o
  -3  14   5        0.06        0.93      6.07 o
  -2  14   5       38.91       44.38     11.91 o
  -1  14   5      213.22      213.41     14.10 o
   0  14   5      292.70      304.68     25.34 o
  -1 -16   6        4.01        7.24      4.75 o
   0 -16   6        5.21        4.44      3.93 o
   1 -16   6        1.27        4.70      3.85 o
   2 -16   6       55.49       62.59      7.32 o
   3 -16   6      115.92      115.09     11.27 o
   4 -16   6      484.62      477.62     31.30 o
  -2 -15   6        0.00       -1.70      3.27 o
  -1 -15   6      336.03      352.08     15.19 o
   0 -15   6       46.43       51.67      6.78 o
   1 -15   6       49.36       51.98      6.47 o
   2 -15   6        9.78       10.04      3.26 o
   3 -15   6        0.15        0.08      3.02 o
   4 -15   6        0.13       -0.70      4.90 o
   5 -15   6        1.90        4.67      6.54 o
  -3 -14   6       19.43       21.91      5.80 o
  -2 -14   6      112.43      104.39      9.01 o
  -1 -14   6        9.35        4.55      3.66 o
   0 -14   6        0.81        0.07      2.94 o
   1 -14   6       82.53       79.87      7.22 o
   2 -14   6       73.19       76.35      5.82 o
   3 -14   6        9.96       12.64      3.81 o
   4 -14   6      143.38      172.58     17.17 o
   5 -14   6      113.49      119.58     16.12 o
  -4 -13   6       27.66       25.63      6.31 o
  -3 -13   6       22.11       23.83      5.61 o
  -2 -13   6       39.37       42.87      6.29 o
  -1 -13   6      186.49      187.03     10.28 o
   0 -13   6      494.77      484.38     15.32 o
   1 -13   6        1.16        1.58      2.30 o
   2 -13   6      146.55      139.35      8.18 o
   3 -13   6      154.02      157.53      8.58 o
   4 -13   6        0.06       -0.34      2.60 o
   5 -13   6       26.16       21.95      8.64 o
   6 -13   6       71.86       94.36     14.95 o
  -4 -12   6      122.11      143.07     10.29 o
  -3 -12   6      161.41      149.15      9.83 o
  -2 -12   6       12.95        8.71      3.79 o
  -1 -12   6       13.81       11.63      3.71 o
   0 -12   6       55.13       54.91      4.56 o
   1 -12   6       61.12       57.00      4.70 o
   2 -12   6      255.79      244.77      9.93 o
   3 -12   6      129.14      110.34      6.96 o
   4 -12   6      300.06      282.97     10.63 o
   5 -12   6       46.89       49.05     10.28 o
   6 -12   6       75.84       74.27     13.08 o
  -5 -11   6        6.08        8.69      4.43 o
  -4 -11   6      120.99      124.11      9.21 o
  -3 -11   6      181.93      201.30     10.64 o
  -2 -11   6      196.59      192.92     12.06 o
  -1 -11   6     1289.37     1225.05     22.47 o
   0 -11   6      622.61      602.48     16.35 o
   1 -11   6       52.14       45.83      4.02 o
   2 -11   6       13.63       11.45      3.22 o
   3 -11   6      131.94      132.83      7.27 o
   4 -11   6       75.33       83.51      6.11 o
   5 -11   6        1.71        5.14      5.14 o
   6 -11   6      212.60      234.72     20.32 o
   7 -11   6       57.28       54.89     12.38 o
  -5 -10   6      329.93      341.41     15.48 o
  -4 -10   6       20.27       15.04      4.93 o
  -3 -10   6       13.08       17.46      4.22 o
  -2 -10   6      130.52      133.10      7.85 o
  -1 -10   6        0.37       -0.29      1.65 o
   0 -10   6      253.97      255.92      7.70 o
   1 -10   6       91.20       94.50      5.08 o
   2 -10   6        7.90        9.69      3.17 o
   3 -10   6      715.36      688.85     14.72 o
   4 -10   6      674.52      702.35     15.13 o
   5 -10   6        5.09        4.83      2.70 o
   6 -10   6      108.90      118.41     14.48 o
   7 -10   6        0.12        0.70      5.84 o
  -6  -9   6        3.70        2.38      3.81 o
  -5  -9   6        8.54        3.08      3.35 o
  -4  -9   6      121.91      129.58      8.54 o
  -3  -9   6      245.28      192.06      9.39 o
  -2  -9   6       53.28       64.19      5.75 o
  -1  -9   6     1993.02     1948.70     26.94 o
   0  -9   6       62.41       56.24      3.87 o
   1  -9   6       33.47       36.12      3.29 o
   2  -9   6      193.40      192.54      7.69 o
   3  -9   6       77.30       75.21      5.17 o
   4  -9   6        4.84        5.09      2.54 o
   5  -9   6       28.81       34.08      4.23 o
   6  -9   6      170.11      212.54     18.22 o
   7  -9   6      148.82      175.87     17.98 o
  -6  -8   6      284.30      305.56     13.74 o
  -5  -8   6      246.09      229.04     11.10 o
  -4  -8   6       36.49       36.68      4.99 o
  -3  -8   6       18.74       22.19      4.84 o
  -2  -8   6        0.32        2.68      1.38 o
  -1  -8   6        0.57       -0.19      1.34 o
   0  -8   6      175.06      175.80      5.82 o
   1  -8   6      488.07      484.31      9.45 o
   2  -8   6      287.04      286.29      8.58 o
   3  -8   6      191.68      189.95      7.28 o
   4  -8   6      349.54      356.82     10.17 o
   5  -8   6      189.78      195.97      8.22 o
   6  -8   6       19.40       14.01      6.54 o
   7  -8   6        1.38       10.04      7.01 o
  -6  -7   6       45.48       48.13      6.31 o
  -5  -7   6      146.98      159.63      8.96 o
  -4  -7   6      363.66      367.80     12.31 o
  -3  -7   6        2.29        1.36      1.32 o
  -2  -7   6      361.78      381.66      7.50 o
  -1  -7   6      323.88      293.38      6.89 o
   0  -7   6       48.26       42.04      2.98 o
   1  -7   6       16.17       18.97      2.25 o
   2  -7   6       24.25       22.65      2.90 o
   3  -7   6       55.76       55.99      4.17 o
   4  -7   6       12.23        6.34      2.33 o
   5  -7   6     1378.87     1377.98     33.03 o
   6  -7   6      684.56      586.82     35.54 o
   7  -7   6      347.54      338.42     23.59 o
  -7  -6   6      102.58      117.95     17.28 o
  -6  -6   6        2.46        2.57      3.19 o
  -5  -6   6       28.11       24.11      4.48 o
  -4  -6   6      116.02      112.71      6.84 o
  -3  -6   6       16.39       16.77      1.78 o
  -2  -6   6        7.41        8.88      1.45 o
  -1  -6   6      629.91      721.58     11.44 o
   0  -6   6      637.22      567.33      8.99 o
   1  -6   6      112.78       71.53     10.53 o
   2  -6   6      221.36      101.86     65.06 o
   3  -6   6      216.36      165.67     17.76 o
   4  -6   6      472.40      458.76     10.91 o
   5  -6   6       40.06       31.18      3.98 o
   6  -6   6        4.37        4.75      2.79 o
   7  -6   6       10.14        2.34      5.37 o
  -7  -5   6        4.46        3.04      6.07 o
  -6  -5   6        0.06        0.27      2.87 o
  -5  -5   6      335.53      328.60     13.43 o
  -4  -5   6      803.64      787.38     19.15 o
  -3  -5   6      131.08      120.49      4.15 o
  -2  -5   6     3292.71     3313.69     50.26 o
  -1  -5   6     1551.26     1553.09     28.03 o
   0  -5   6        8.52        4.20      2.60 o
   1  -5   6       66.37       79.10      3.41 o
   2  -5   6       57.02       70.41      3.50 o
   3  -5   6       47.45       53.82      3.76 o
   4  -5   6        9.04        7.97      2.37 o
   5  -5   6     1042.14     1051.65     17.74 o
   6  -5   6       40.81       51.22      5.15 o
   7  -5   6      219.80      218.29     13.71 o
  -7  -4   6        7.07        2.34      6.31 o
  -6  -4   6      603.40      603.73     21.09 o
  -5  -4   6      375.71      374.44     11.61 o
  -4  -4   6      141.58      107.80     27.71 o
  -3  -4   6       46.62       59.01      2.97 o
  -2  -4   6       91.77       85.01      3.13 o
  -1  -4   6     2228.32     2343.20     24.73 o
   0  -4   6       26.72       49.90      2.33 o
   1  -4   6      911.92      973.42     10.31 o
   2  -4   6      173.71      181.48      4.96 o
   3  -4   6     1142.35     1152.67     13.64 o
   4  -4   6      781.64      773.31     24.29 o
   5  -4   6       31.56       35.45      5.04 o
   6  -4   6        6.91        8.13      2.74 o
   7  -4   6       38.42       47.52      7.68 o
  -7  -3   6        5.49        5.37      6.07 o
  -6  -3   6       49.16       54.27      6.95 o
  -5  -3   6      360.58      348.10      8.16 o
  -4  -3   6     1059.55     1041.33     15.68 o
  -3  -3   6      309.05      293.10     17.66 o
  -2  -3   6      901.16      913.84      9.28 o
  -1  -3   6       41.23       59.35      2.57 o
   0  -3   6       60.91       60.38      2.19 o
   1  -3   6      550.12      545.20      7.07 o
   2  -3   6       97.70      105.79      4.26 o
   3  -3   6       77.73       79.67      4.38 o
   4  -3   6     1603.91     1616.57     74.84 o
   5  -3   6       44.36       42.51      4.49 o
   6  -3   6        4.47        6.09      2.87 o
   7  -3   6        8.71        5.49      4.54 o
  -7  -2   6       13.05       14.23      5.37 o
  -6  -2   6      114.30      109.38      7.11 o
  -5  -2   6       25.30       33.85      4.65 o
  -4  -2   6        4.11        5.78      1.71 o
  -3  -2   6      233.26      221.15      5.63 o
  -2  -2   6       43.95       40.09      3.53 o
  -1  -2   6      142.32      121.88      2.71 o
   0  -2   6    18299.58    17847.21    167.72 o
   1  -2   6      814.00      889.56      9.19 o
   2  -2   6      226.33      207.93      5.58 o
   3  -2   6      312.82      296.30      7.95 o
   4  -2   6       75.84       73.85      4.96 o
   5  -2   6        8.65        6.83      2.32 o
   6  -2   6        5.56        3.38      2.81 o
   7  -2   6      222.65      244.37     11.31 o
  -8  -1   6        6.71       -0.23      4.62 o
  -7  -1   6       41.03       41.57     11.21 o
  -6  -1   6       54.12       46.48     10.04 o
  -5  -1   6     1340.22     1386.98     26.80 o
  -4  -1   6     3358.64     3535.17     50.30 o
  -3  -1   6     1330.64     1362.41     10.06 o
  -2  -1   6     2280.26     2345.18     25.14 o
  -1  -1   6      356.88      357.46     13.82 o
   0  -1   6       38.62       43.34      1.14 o
   1  -1   6      208.69      210.93      7.28 o
   2  -1   6       18.69       26.60      2.37 o
   3  -1   6       52.57       50.94      3.74 o
   4  -1   6     2080.67     2078.26     23.93 o
   5  -1   6     1707.28     1644.26     33.90 o
   6  -1   6       12.14       11.97      3.16 o
   7  -1   6      356.04      393.07     14.15 o
  -8   0   6      397.89      384.67     28.73 o
  -7   0   6       45.35       36.90     10.51 o
  -6   0   6      157.44      145.04     15.18 o
  -5   0   6        8.37       16.34      2.89 o
  -4   0   6       11.78       16.95      1.56 o
  -3   0   6       19.83       24.27      1.47 o
  -2   0   6     1202.00     1299.33     11.35 o
  -1   0   6       26.79       24.01      1.40 o
   0   0   6      368.84      310.70      3.49 o
   1   0   6     1996.61     2083.89     15.50 o
   2   0   6      457.91      464.93      8.55 o
   3   0   6      978.62      991.25     19.20 o
   4   0   6       29.25       30.35      2.83 o
   5   0   6        3.85        6.57      2.83 o
   6   0   6      227.54      231.21     10.16 o
   7   0   6       51.34       43.88      7.48 o
  -8   1   6       75.36       70.07     14.48 o
  -7   1   6       17.51       31.06      9.81 o
  -6   1   6      524.99      502.28     19.15 o
  -5   1   6      584.08      553.20     16.44 o
  -4   1   6        5.06        5.54      0.91 o
  -3   1   6      103.98      117.32      2.69 o
  -2   1   6      260.53      329.43      4.55 o
  -1   1   6       52.65       46.17      2.24 o
   0   1   6        3.18        4.54      0.94 o
   1   1   6       18.85       33.46      2.40 o
   2   1   6      573.35      638.21     10.42 o
   3   1   6      585.74      620.01     10.47 o
   4   1   6       46.60       70.50      5.10 o
   5   1   6       77.59       71.18      6.34 o
   6   1   6       44.94       33.87      4.90 o
   7   1   6       13.49       14.71      5.62 o
  -8   2   6        2.73        4.90      6.77 o
  -7   2   6      272.51      253.41     21.25 o
  -6   2   6       62.32       62.46      7.50 o
  -5   2   6       37.92       35.64      5.53 o
  -4   2   6      145.41      133.40      8.17 o
  -3   2   6        0.26        0.55      0.61 o
  -2   2   6      288.89      304.95      4.50 o
  -1   2   6     2346.62     2233.60     30.07 o
   0   2   6      628.65      555.74      8.59 o
   1   2   6        7.36       10.59      1.78 o
   2   2   6      132.45      192.23      5.47 o
   3   2   6       28.00       30.51      3.31 o
   4   2   6        1.72        1.20      2.15 o
   5   2   6        4.26        4.76      2.73 o
   6   2   6      208.24      205.70     12.80 o
   7   2   6        0.81        0.32      4.54 o
  -8   3   6       51.70       52.78     12.85 o
  -7   3   6        3.19       10.04      6.77 o
  -6   3   6      221.09      221.85     21.25 o
  -5   3   6     2738.70     2702.27     38.89 o
  -4   3   6        2.13        2.79      2.39 o
  -3   3   6      297.22      279.61     10.48 o
  -2   3   6        5.91        4.70      0.81 o
  -1   3   6       35.79       40.25      2.19 o
   0   3   6        1.05       -0.44      0.96 o
   1   3   6        4.35        5.40      1.44 o
   2   3   6       88.12       96.96      6.32 o
   3   3   6       36.96       40.94      3.78 o
   4   3   6     1525.55     1490.40     20.96 o
   5   3   6      690.82      649.10     32.00 o
   6   3   6       58.64       61.35      8.24 o
  -8   4   6        0.02        0.93      5.84 o
  -7   4   6        2.21        4.44      5.84 o
  -6   4   6        0.31       -1.97      2.69 o
  -5   4   6       40.04       34.75      5.68 o
  -4   4   6      268.62      241.83     11.23 o
  -3   4   6      165.10      174.03      8.75 o
  -2   4   6      188.10      212.24      4.31 o
  -1   4   6     3289.11     3382.37     47.70 o
   0   4   6     3210.91     3263.05     24.44 o
   1   4   6      151.31      154.31      5.76 o
   2   4   6      170.45      167.29      9.40 o
   3   4   6        0.01        1.51      2.01 o
   4   4   6        3.11        3.05      2.58 o
   5   4   6      293.11      270.03     14.10 o
   6   4   6        9.74        6.75      4.38 o
  -8   5   6       10.54       17.98      8.88 o
  -7   5   6        1.86        2.57      5.84 o
  -6   5   6      161.70      161.83     11.56 o
  -5   5   6      646.01      616.25     31.18 o
  -4   5   6      203.53      183.23     10.32 o
  -3   5   6       27.15       26.24      1.44 o
  -2   5   6      204.42      215.50      5.48 o
  -1   5   6        9.67       10.09      2.05 o
   0   5   6       95.42       98.31      4.85 o
   1   5   6      115.24      130.14      5.69 o
   2   5   6        9.30        8.92      2.32 o
   3   5   6      512.24      519.59     11.85 o
   4   5   6     1176.66     1124.93     26.42 o
   5   5   6        2.62       -0.14      3.70 o
   6   5   6       47.20       36.41      7.71 o
  -7   6   6        3.98        5.61      6.07 o
  -6   6   6       58.56       61.55      8.26 o
  -5   6   6       65.70       58.79      7.27 o
  -4   6   6       39.79       40.55      5.77 o
  -3   6   6      886.54      876.04     13.73 o
  -2   6   6      582.93      601.40     15.98 o
  -1   6   6      592.03      532.72     17.40 o
   0   6   6      181.43      155.15      6.40 o
   1   6   6       62.14       67.58      4.60 o
   2   6   6       73.39       69.88      4.80 o
   3   6   6        0.00       -1.38      1.92 o
   4   6   6        0.07        3.09      5.14 o
   5   6   6      243.15      249.96     14.72 o
   6   6   6        7.98        8.54      5.53 o
  -7   7   6       75.78       87.82     14.71 o
  -6   7   6      664.37      661.92     23.20 o
  -5   7   6       17.75       18.18      5.18 o
  -4   7   6      169.23      152.54      9.99 o
  -3   7   6       20.00       19.59      2.73 o
  -2   7   6        3.28        2.64      1.88 o
  -1   7   6        0.40        0.23      1.74 o
   0   7   6       80.81       82.26      5.21 o
   1   7   6     2091.19     2029.49     23.08 o
   2   7   6      197.87      164.05      7.03 o
   3   7   6      603.99      587.57     25.34 o
   4   7   6      249.80      227.97     13.62 o
   5   7   6       17.13       21.93      6.60 o
  -7   8   6       19.30       24.52      9.81 o
  -6   8   6        0.00       -1.17      4.90 o
  -5   8   6      125.64      128.76     12.73 o
  -4   8   6      676.98      625.13     36.90 o
  -3   8   6      457.54      419.74     14.71 o
  -2   8   6      561.55      568.83     12.75 o
  -1   8   6      879.34      840.79     15.70 o
   0   8   6      201.41      197.30      7.92 o
   1   8   6       77.25       77.55      5.36 o
   2   8   6       23.98       17.95      4.92 o
   3   8   6       18.74       20.42      5.53 o
   4   8   6       49.67       41.72      7.76 o
   5   8   6       86.88       94.09     10.82 o
  -7   9   6       52.94       58.62     13.55 o
  -6   9   6      147.38      133.59     16.58 o
  -5   9   6      388.88      356.22     16.92 o
  -4   9   6       31.74       28.51      5.75 o
  -3   9   6       79.03       66.48      4.98 o
  -2   9   6        0.87        1.28      1.97 o
  -1   9   6        0.00       -0.42      1.92 o
   0   9   6      148.58      157.33     10.49 o
   1   9   6        3.66        4.42      2.34 o
   2   9   6        0.29        0.25      3.12 o
   3   9   6      583.91      584.60     21.53 o
   4   9   6      103.52      109.96     11.05 o
  -6  10   6       12.70        9.34      7.24 o
  -5  10   6      199.62      188.94     13.29 o
  -4  10   6      199.82      201.45     12.71 o
  -3  10   6      802.71      695.08     30.01 o
  -2  10   6       30.11       36.01      4.46 o
  -1  10   6       27.17       37.78      4.62 o
   0  10   6       25.68       25.17      4.04 o
   1  10   6       10.12       16.91      5.28 o
   2  10   6        3.99        7.17      4.28 o
   3  10   6        9.58       13.52      5.68 o
   4  10   6       88.20       89.88     10.64 o
  -6  11   6      195.20      203.19     21.25 o
  -5  11   6      152.55      148.54     17.52 o
  -4  11   6        7.67        5.67      4.19 o
  -3  11   6        2.63        3.15      3.69 o
  -2  11   6        0.60        0.51      2.52 o
  -1  11   6        1.66       -1.22      2.36 o
   0  11   6      419.77      427.92     20.44 o
   1  11   6      167.94      170.38     12.14 o
   2  11   6       92.41       88.73      9.82 o
   3  11   6       27.11       26.63      7.27 o
  -5  12   6       95.39      102.06     15.65 o
  -4  12   6      377.53      378.13     26.16 o
  -3  12   6       99.25       84.69      9.16 o
  -2  12   6      128.27      134.70     10.44 o
  -1  12   6      226.58      270.29     34.80 o
   0  12   6        5.49        6.39      4.49 o
   1  12   6        0.65        0.67      4.02 o
   2  12   6        7.65        7.99      5.25 o
  -4  13   6        5.81        6.31      6.54 o
  -3  13   6        0.96        2.57      6.07 o
  -2  13   6       14.51        3.74      6.54 o
  -1  13   6        0.12        5.02      4.42 o
   0  13   6      230.42      295.06     16.43 o
   1  13   6      456.62      496.54     21.71 o
  -3  14   6       61.55       88.28     15.18 o
  -2  14   6      111.74      141.54     18.22 o
  -1  14   6       24.18       20.07      6.38 o
   0  14   6       10.92        3.56      4.88 o
  -1 -16   7       18.12       13.25      5.19 o
   0 -16   7       80.93       78.63      8.20 o
   1 -16   7      149.89      152.24     10.15 o
   2 -16   7      105.53      123.41      9.33 o
   3 -16   7        7.89        6.91      3.61 o
   4 -16   7       29.43       43.68     11.68 o
  -2 -15   7        4.44        3.65      4.12 o
  -1 -15   7      106.49      117.38      9.61 o
   0 -15   7        4.27        0.89      3.17 o
   1 -15   7       18.87       17.04      4.65 o
   2 -15   7        9.12       12.28      3.47 o
   3 -15   7      114.95      135.60      7.82 o
   4 -15   7        3.33        3.97      5.37 o
   5 -15   7       19.59       25.69     10.04 o
  -3 -14   7       16.08       14.38      5.29 o
  -2 -14   7       87.69       93.04      8.67 o
  -1 -14   7        1.59        4.44      3.58 o
   0 -14   7       25.06       35.55      5.57 o
   1 -14   7      144.34      123.42      6.90 o
   2 -14   7       38.62       39.29      4.64 o
   3 -14   7      104.76      103.53      7.64 o
   4 -14   7       30.81       26.05      6.28 o
   5 -14   7        4.54        2.34      5.14 o
  -4 -13   7      258.76      313.31     15.23 o
  -3 -13   7        2.57        0.14      3.74 o
  -2 -13   7        5.99        4.73      3.64 o
  -1 -13   7       33.59       35.67      5.52 o
   0 -13   7        3.99        6.99      3.53 o
   1 -13   7      477.23      473.26     12.18 o
   2 -13   7       86.56       76.50      5.54 o
   3 -13   7      114.87      106.86      7.37 o
   4 -13   7       25.33       33.46      4.96 o
   5 -13   7       49.69       55.12     11.21 o
   6 -13   7       19.89       18.92      9.11 o
  -4 -12   7       35.90       38.45      6.60 o
  -3 -12   7       51.33       54.03      6.85 o
  -2 -12   7      596.46      557.32     16.98 o
  -1 -12   7        6.07        7.79      3.50 o
   0 -12   7      522.29      504.90     11.75 o
   1 -12   7     1378.72     1342.28     21.69 o
   2 -12   7        0.01       -1.52      1.97 o
   3 -12   7      104.93      121.03      7.36 o
   4 -12   7        0.16       -1.52      2.38 o
   5 -12   7      163.41      158.35     16.12 o
   6 -12   7       28.84       25.46      9.11 o
  -5 -11   7       78.35       78.49      8.58 o
  -4 -11   7      382.85      366.81     14.88 o
  -3 -11   7      385.08      365.12     13.89 o
  -2 -11   7      137.57      131.75      8.35 o
  -1 -11   7        0.55        1.47      1.84 o
   0 -11   7      112.93      109.85      5.63 o
   1 -11   7      195.55      181.17      7.10 o
   2 -11   7     1099.25     1065.16     16.72 o
   3 -11   7        0.19        0.16      2.34 o
   4 -11   7       43.63       39.86      4.76 o
   5 -11   7      463.96      497.17     27.44 o
   6 -11   7        9.91        6.31      5.61 o
  -5 -10   7       28.61       32.47      6.11 o
  -4 -10   7       24.32       16.86      4.62 o
  -3 -10   7      132.18      128.91      8.30 o
  -2 -10   7       65.57       52.69      5.52 o
  -1 -10   7       38.56       48.47      4.01 o
   0 -10   7      239.92      243.24      7.60 o
   1 -10   7       64.96       61.05      4.34 o
   2 -10   7      142.00      133.41      6.03 o
   3 -10   7      343.28      352.27     10.92 o
   4 -10   7      273.48      266.58      9.78 o
   5 -10   7       63.66       62.41      5.57 o
   6 -10   7      151.74      152.28     16.12 o
   7 -10   7      256.17      272.56     22.65 o
  -6  -9   7        3.88        2.48      3.94 o
  -5  -9   7       46.24       58.08      6.84 o
  -4  -9   7      225.37      238.68     11.12 o
  -3  -9   7       40.18       40.04      5.07 o
  -2  -9   7       15.34       12.70      2.20 o
  -1  -9   7       85.57       75.39      4.87 o
   0  -9   7      744.75      726.05     12.16 o
   1  -9   7      330.33      335.82      8.57 o
   2  -9   7       69.75       70.58      4.43 o
   3  -9   7        2.79        0.10      1.94 o
   4  -9   7       49.26       54.81      4.97 o
   5  -9   7       15.23       13.52      3.35 o
   6  -9   7       39.94       45.54      9.81 o
   7  -9   7        3.77        8.17      6.77 o
  -6  -8   7        0.05        1.69      3.49 o
  -5  -8   7       25.03       17.04      4.49 o
  -4  -8   7        0.63       -1.34      2.30 o
  -3  -8   7      402.52      375.83     12.13 o
  -2  -8   7      101.87       90.57      4.29 o
  -1  -8   7      217.54      219.39      7.21 o
   0  -8   7      671.60      658.60     11.12 o
   1  -8   7        0.17       -1.12      1.19 o
   2  -8   7       42.86       41.43      3.46 o
   3  -8   7       36.63       34.83      3.74 o
   4  -8   7      305.33      299.31      9.71 o
   5  -8   7      241.46      242.97      9.30 o
   6  -8   7       69.98       85.92      8.16 o
   7  -8   7      220.66      235.19     20.55 o
  -6  -7   7        8.50        9.85      4.03 o
  -5  -7   7      385.82      402.97     13.79 o
  -4  -7   7       61.77       58.83      5.73 o
  -3  -7   7        7.22        9.09      1.95 o
  -2  -7   7        0.19        1.83      1.28 o
  -1  -7   7        8.08       13.21      2.14 o
   0  -7   7        2.12        2.93      1.49 o
   1  -7   7      465.42      442.63     32.01 o
   2  -7   7      159.37       83.70     29.98 o
   3  -7   7     1115.35     1135.49     21.06 o
   4  -7   7        5.81        5.92      2.46 o
   5  -7   7      204.21      189.67      8.21 o
   6  -7   7        9.08       10.88      3.35 o
   7  -7   7       38.86       51.22      8.07 o
  -7  -6   7        0.04        0.23      6.31 o
  -6  -6   7       68.34       41.02     24.52 o
  -5  -6   7       11.89        9.22      3.45 o
  -4  -6   7       30.81       33.44      3.22 o
  -3  -6   7      152.64      173.84      4.85 o
  -2  -6   7       66.86       72.05      3.18 o
  -1  -6   7      560.72      646.00      8.61 o
   0  -6   7      802.06      795.50     12.85 o
   1  -6   7        5.65        4.94      1.55 o
   2  -6   7       66.12       76.57      3.89 o
   3  -6   7      191.08      181.10      6.05 o
   4  -6   7      432.74      431.20     13.54 o
   5  -6   7      357.40      321.60     12.44 o
   6  -6   7      287.25      310.63      9.88 o
   7  -6   7      182.82      176.38     12.59 o
  -7  -5   7        7.07        1.63      6.31 o
  -6  -5   7      167.24      188.64      9.65 o
  -5  -5   7      115.42       85.88     26.28 o
  -4  -5   7     1237.69     1273.53     28.57 o
  -3  -5   7        0.97       -0.71      1.25 o
  -2  -5   7       98.75      117.88      3.83 o
  -1  -5   7      721.95      694.19     15.04 o
   0  -5   7      442.47      436.22     11.90 o
   1  -5   7      118.71      161.05      4.82 o
   2  -5   7       98.31      103.06      4.16 o
   3  -5   7      326.28      358.83      8.11 o
   4  -5   7      213.34      231.55      7.22 o
   5  -5   7      187.20      182.21      8.29 o
   6  -5   7        2.60        5.24      2.57 o
   7  -5   7      110.79      114.63     10.49 o
  -7  -4   7       28.28       32.46     10.74 o
  -6  -4   7       34.32       36.52      5.00 o
  -5  -4   7     1200.39     1200.28     29.67 o
  -4  -4   7      379.79      393.03     22.43 o
  -3  -4   7     1302.31     1247.79     18.14 o
  -2  -4   7     1014.49     1111.13     11.80 o
  -1  -4   7     1785.59     1863.92     30.21 o
   0  -4   7      247.40      267.14      5.62 o
   1  -4   7       38.97       41.46      2.51 o
   2  -4   7     1132.84     1200.92     17.66 o
   3  -4   7      564.26      563.23      9.85 o
   4  -4   7      756.97      713.81     14.13 o
   5  -4   7      444.34      445.96     16.70 o
   6  -4   7      650.18      700.33     14.58 o
   7  -4   7      263.10      290.41     15.51 o
  -7  -3   7      232.39      216.04     20.55 o
  -6  -3   7      102.00      114.70      7.01 o
  -5  -3   7      324.15      305.20      7.74 o
  -4  -3   7       35.12       35.25      2.92 o
  -3  -3   7        2.11        0.41      1.11 o
  -2  -3   7       54.27       53.03      2.98 o
  -1  -3   7     2310.11     2310.49     25.43 o
   0  -3   7     3164.00     3325.14     33.08 o
   1  -3   7     1993.80     2069.44     11.81 o
   2  -3   7     2485.42     2508.34     25.37 o
   3  -3   7       33.46       37.33      3.29 o
   4  -3   7        3.14        6.19      2.44 o
   5  -3   7        0.01       -0.88      1.95 o
   6  -3   7        1.29        1.95      2.28 o
   7  -3   7        1.14       -2.07      2.85 o
  -7  -2   7       15.80       11.81      5.52 o
  -6  -2   7      127.61      141.63      9.74 o
  -5  -2   7       29.62       39.71      3.49 o
  -4  -2   7      145.34      146.67      5.25 o
  -3  -2   7      391.60      397.96      7.63 o
  -2  -2   7      409.00      450.68      7.40 o
  -1  -2   7      786.27      751.07     10.30 o
   0  -2   7      355.30      371.64      4.27 o
   1  -2   7       29.72       27.90      1.29 o
   2  -2   7      775.28      830.36     11.16 o
   3  -2   7     1186.69     1206.43     15.91 o
   4  -2   7      400.39      356.08     10.44 o
   5  -2   7      476.75      508.74     13.36 o
   6  -2   7       33.37       32.01      4.69 o
   7  -2   7       32.05       35.82      4.80 o
  -7  -1   7        5.32       10.98      7.24 o
  -6  -1   7       34.97       32.03      5.75 o
  -5  -1   7      423.88      465.72      9.32 o
  -4  -1   7       10.87        9.97      1.98 o
  -3  -1   7      115.40      126.78      3.34 o
  -2  -1   7     2228.34     2414.56     40.64 o
  -1  -1   7      169.24      170.36      7.91 o
   0  -1   7      295.53      258.78      9.93 o
   1  -1   7        1.23        4.68      1.96 o
   2  -1   7      112.81      103.14      3.36 o
   3  -1   7       22.50       26.70      2.99 o
   4  -1   7      633.17      634.12     13.37 o
   5  -1   7       12.49       14.25      2.63 o
   6  -1   7       32.14       36.36      4.31 o
   7  -1   7       89.23      117.94     10.48 o
  -8   0   7        0.98       -1.40      6.07 o
  -7   0   7       11.00        0.23      5.37 o
  -6   0   7      249.64      259.78     13.36 o
  -5   0   7      201.11      226.87      6.10 o
  -4   0   7      698.72      665.23      9.77 o
  -3   0   7       23.22       25.39      1.57 o
  -2   0   7     1380.08     1477.41     12.69 o
  -1   0   7       16.37       16.80      2.80 o
   0   0   7       38.31       38.77      1.61 o
   1   0   7      860.78      911.63      8.66 o
   2   0   7       87.42       90.27      4.17 o
   3   0   7     1787.07     1761.54     19.78 o
   4   0   7        1.37        1.07      1.74 o
   5   0   7       58.42       62.73      5.43 o
   6   0   7       83.00       91.37      7.00 o
   7   0   7       27.68       26.00      6.60 o
  -8   1   7      157.85      127.05     17.98 o
  -7   1   7      153.45      141.77     16.58 o
  -6   1   7      104.27       96.92      8.73 o
  -5   1   7       39.04       30.20      3.14 o
  -4   1   7        6.87        5.17      1.06 o
  -3   1   7      102.65      120.62      3.00 o
  -2   1   7       12.21       24.21      1.64 o
  -1   1   7      572.44      567.96      7.54 o
   0   1   7      185.51      216.34      5.18 o
   1   1   7      118.88       92.95      3.82 o
   2   1   7      386.55      445.37      9.01 o
   3   1   7        5.07        4.55      2.15 o
   4   1   7       41.14       39.09      4.24 o
   5   1   7        2.64        0.91      2.33 o
   6   1   7       18.11       11.14      5.49 o
   7   1   7      248.66      257.16     15.44 o
  -8   2   7        5.54        0.00      7.01 o
  -7   2   7      190.19      170.73     17.98 o
  -6   2   7      541.58      506.69     30.95 o
  -5   2   7        0.18       -1.05      2.48 o
  -4   2   7      454.28      458.02     14.77 o
  -3   2   7        9.25       11.09      1.03 o
  -2   2   7      200.66      208.02      4.01 o
  -1   2   7      143.22      146.53      4.23 o
   0   2   7       14.37       13.24      1.97 o
   1   2   7        6.70        2.88      1.39 o
   2   2   7        1.69        0.16      1.47 o
   3   2   7       97.27       87.91      6.35 o
   4   2   7       79.21       61.47      5.08 o
   5   2   7      109.09      105.16      6.80 o
   6   2   7      179.58      175.46     12.13 o
   7   2   7        2.10        2.97      4.82 o
  -8   3   7      527.34      601.41     35.73 o
  -7   3   7       29.26       32.93     10.04 o
  -6   3   7      114.31      103.87      9.32 o
  -5   3   7       11.66        8.39      3.88 o
  -4   3   7        2.29        1.13      2.39 o
  -3   3   7       15.77       17.90      1.03 o
  -2   3   7      652.74      662.69      8.53 o
  -1   3   7       11.20        9.75      1.60 o
   0   3   7      299.11      312.89      7.52 o
   1   3   7      103.91       97.78      4.13 o
   2   3   7       27.39       28.27      3.17 o
   3   3   7       13.97       17.54      3.03 o
   4   3   7       24.91       25.54      3.74 o
   5   3   7      118.71      115.58      9.56 o
   6   3   7       11.73       11.64      5.02 o
  -7   4   7      174.17      174.93     18.45 o
  -6   4   7        7.78       13.84      4.76 o
  -5   4   7      631.54      599.52     19.32 o
  -4   4   7     1185.17     1111.04     23.78 o
  -3   4   7      108.94      110.82      2.17 o
  -2   4   7        0.39       -0.78      0.83 o
  -1   4   7        5.44        6.01      1.86 o
   0   4   7      608.31      616.16     11.96 o
   1   4   7       53.03       45.53      3.66 o
   2   4   7      697.10      657.64     12.63 o
   3   4   7      490.45      456.73     18.31 o
   4   4   7       43.78       39.51      4.55 o
   5   4   7      478.18      458.28     18.22 o
   6   4   7       46.26       44.38      7.78 o
  -7   5   7       11.27       13.31      7.47 o
  -6   5   7       40.53       33.52      6.44 o
  -5   5   7       34.31       33.72      5.82 o
  -4   5   7      693.17      618.55     18.45 o
  -3   5   7      240.00      255.25      4.72 o
  -2   5   7      236.47      221.17      6.20 o
  -1   5   7        2.11        1.61      1.61 o
   0   5   7      459.91      467.30     10.37 o
   1   5   7       56.93       60.17      4.71 o
   2   5   7        7.27        6.30      2.47 o
   3   5   7       13.93        9.21      2.81 o
   4   5   7      157.62      160.07     10.91 o
   5   5   7        3.23       -0.73      4.09 o
   6   5   7      320.62      309.01     18.45 o
  -7   6   7       53.72       54.65     12.38 o
  -6   6   7      113.52      120.09     12.14 o
  -5   6   7       17.98       13.20      4.46 o
  -4   6   7       27.23       19.51      4.70 o
  -3   6   7       17.02       17.74      1.88 o
  -2   6   7        7.59        6.36      2.03 o
  -1   6   7        1.03        0.01      1.64 o
   0   6   7      733.94      682.94     13.23 o
   1   6   7       16.51       16.36      3.12 o
   2   6   7      740.59      765.89     18.13 o
   3   6   7      415.63      388.37     15.56 o
   4   6   7        7.38       -0.83      3.55 o
   5   6   7      164.01      163.93     12.45 o
  -7   7   7        2.76        7.01      6.31 o
  -6   7   7       16.45       16.21      5.27 o
  -5   7   7       16.32       17.36      4.95 o
  -4   7   7       33.34       38.32      6.01 o
  -3   7   7        4.09        5.41      2.02 o
  -2   7   7      137.06      135.16      6.32 o
  -1   7   7       50.83       39.02      3.99 o
   0   7   7       41.22       41.90      4.15 o
   1   7   7      487.11      483.50     13.99 o
   2   7   7       51.86       45.69      4.55 o
   3   7   7       98.13       93.38      8.88 o
   4   7   7      126.82      128.15     10.91 o
   5   7   7        7.25        9.87      6.42 o
  -7   8   7       14.36       13.08      8.17 o
  -6   8   7       33.60       32.68      6.91 o
  -5   8   7      107.66      113.44      9.98 o
  -4   8   7      111.69      113.02      9.24 o
  -3   8   7      121.39      106.27      5.76 o
  -2   8   7        6.37        7.00      2.48 o
  -1   8   7      385.13      375.42     10.87 o
   0   8   7       70.59       58.95      4.96 o
   1   8   7        0.83        0.67      2.08 o
   2   8   7      126.34      100.92      9.46 o
   3   8   7        3.62        0.27      3.62 o
   4   8   7      148.65      126.31     11.38 o
  -6   9   7       24.23       20.09      6.28 o
  -5   9   7      181.66      175.16     12.54 o
  -4   9   7        5.57        4.11      3.69 o
  -3   9   7      555.80      581.77     19.32 o
  -2   9   7        0.09        3.70      2.23 o
  -1   9   7       89.90      102.31      7.54 o
   0   9   7      106.58      102.59      6.78 o
   1   9   7        1.33        2.63      3.12 o
   2   9   7        5.05        4.28      3.75 o
   3   9   7       65.08       77.92      9.21 o
   4   9   7      100.36      111.14     11.39 o
  -6  10   7       21.62       17.52      8.88 o
  -5  10   7      217.52      222.82     29.90 o
  -4  10   7      121.55      110.81     10.22 o
  -3  10   7       17.43       10.41      7.47 o
  -2  10   7       25.31       22.76      3.97 o
  -1  10   7       48.03       58.11      5.48 o
   0  10   7      200.98      200.53      9.10 o
   1  10   7       35.95       34.71      6.43 o
   2  10   7      245.98      236.67     14.20 o
   3  10   7       38.21       41.46      7.92 o
  -6  11   7       41.77       38.30     11.44 o
  -5  11   7      180.02      214.69     21.14 o
  -4  11   7       30.05       25.53     10.51 o
  -3  11   7       14.75       16.50      5.18 o
  -2  11   7        1.15        0.01      2.40 o
  -1  11   7        0.03        0.09      2.54 o
   0  11   7      128.81      142.06     12.03 o
   1  11   7        0.05       -2.79      3.38 o
   2  11   7        7.83       12.36      5.65 o
   3  11   7       68.53       72.24     10.20 o
  -5  12   7        6.07        5.14      7.01 o
  -4  12   7       22.52       28.69      7.01 o
  -3  12   7        4.17        0.31      3.55 o
  -2  12   7       18.44       22.71      5.75 o
  -1  12   7      480.40      527.78     27.09 o
   0  12   7        4.12        2.33      5.14 o
   1  12   7      253.20      266.80     15.77 o
   2  12   7       15.93       13.81      6.27 o
  -4  13   7      201.81      253.64     22.89 o
  -3  13   7       90.25      128.82     11.64 o
  -2  13   7       20.33       10.74      7.47 o
  -1  13   7        0.01        5.39      4.79 o
   0  13   7        3.92        4.25      5.28 o
   1  13   7        0.46        4.92      5.53 o
  -2  14   7       39.46       36.43     11.44 o
  -1 -16   8        1.41       -0.20      3.85 o
   0 -16   8        1.33        1.64      3.78 o
   1 -16   8        6.14        5.89      3.96 o
   2 -16   8       25.18       30.24      5.81 o
   3 -16   8       68.05       81.21      6.88 o
  -2 -15   8       42.21       44.03      7.11 o
  -1 -15   8      394.61      406.46     16.13 o
   0 -15   8       33.19       34.53      6.10 o
   1 -15   8        6.69        6.02      3.64 o
   2 -15   8        0.68       -0.08      2.50 o
   3 -15   8       54.40       63.14      5.97 o
   4 -15   8        4.31        5.58      3.76 o
  -3 -14   8       18.41       11.47      4.98 o
  -2 -14   8        0.12       -1.75      2.98 o
  -1 -14   8        3.81        0.91      3.14 o
   0 -14   8       48.57       51.70      6.32 o
   1 -14   8        0.65        1.27      2.33 o
   2 -14   8       54.91       61.84      5.51 o
   3 -14   8      132.17      147.44      7.79 o
   4 -14   8      549.36      598.31     15.61 o
   5 -14   8       56.98       44.14     11.21 o
  -4 -13   8       72.90       89.58      9.34 o
  -3 -13   8       99.02      113.47      9.56 o
  -2 -13   8       63.36       67.33      7.37 o
  -1 -13   8      230.27      234.63     11.36 o
   0 -13   8      128.19      119.08      8.18 o
   1 -13   8       15.77       13.32      3.18 o
   2 -13   8        2.04        4.02      2.46 o
   3 -13   8      106.81      106.02      6.56 o
   4 -13   8       31.64       32.60      5.06 o
   5 -13   8       84.44       91.09     13.55 o
   6 -13   8       39.37       28.26     10.04 o
  -4 -12   8       65.42       59.17      7.45 o
  -3 -12   8      436.37      403.73     20.68 o
  -2 -12   8      117.48      114.97      8.31 o
  -1 -12   8       11.65       13.68      4.00 o
   0 -12   8      179.82      176.07      7.33 o
   1 -12   8      309.49      302.75     12.17 o
   2 -12   8        2.36        0.19      2.06 o
   3 -12   8      452.18      438.62     11.79 o
   4 -12   8        8.90        6.50      3.15 o
   5 -12   8        6.38        2.01      6.31 o
   6 -12   8       59.72       61.66     12.14 o
  -5 -11   8        1.98        2.81      3.70 o
  -4 -11   8      163.60      156.86     10.19 o
  -3 -11   8       36.59       35.83      5.63 o
  -2 -11   8      413.20      414.23     14.06 o
  -1 -11   8      522.25      508.28     11.09 o
   0 -11   8      211.32      204.52      7.46 o
   1 -11   8       87.21       89.54      5.42 o
   2 -11   8      313.00      311.07      9.39 o
   3 -11   8      263.77      265.90      9.02 o
   4 -11   8        3.78        4.67      2.84 o
   5 -11   8       20.43       20.28      4.12 o
   6 -11   8       20.00       17.05      8.17 o
  -5 -10   8      271.30      287.73     13.55 o
  -4 -10   8        0.31        1.70      3.08 o
  -3 -10   8        1.37        2.20      2.69 o
  -2 -10   8        5.58        7.11      3.04 o
  -1 -10   8       19.07       16.63      2.83 o
   0 -10   8      195.09      189.87      9.37 o
   1 -10   8      661.61      667.37     12.75 o
   2 -10   8      255.02      239.29      7.99 o
   3 -10   8     1137.03     1113.85     24.51 o
   4 -10   8      902.23      883.52     28.74 o
   5 -10   8      283.27      287.24     10.78 o
   6 -10   8        3.86        9.34      6.54 o
   7 -10   8        0.87        6.19      5.12 o
  -6  -9   8       15.15       13.12      5.07 o
  -5  -9   8        0.94        2.75      3.47 o
  -4  -9   8       22.14       26.05      4.83 o
  -3  -9   8      111.42       97.20      7.10 o
  -2  -9   8        0.62        3.08      1.88 o
  -1  -9   8      711.69      695.34     17.06 o
   0  -9   8      781.64      729.58     12.47 o
   1  -9   8      184.45      189.61      6.70 o
   2  -9   8        2.07        1.42      1.73 o
   3  -9   8      179.96      172.51      6.79 o
   4  -9   8       76.19       80.74      5.84 o
   5  -9   8      309.01      316.09     10.96 o
   6  -9   8       63.43       61.17      8.07 o
   7  -9   8        0.23        1.57      4.19 o
  -6  -8   8      230.81      257.88     12.78 o
  -5  -8   8      347.71      343.72     18.59 o
  -4  -8   8       24.13       16.39      4.00 o
  -3  -8   8       22.05       21.98      2.71 o
  -2  -8   8        1.30        0.38      1.49 o
  -1  -8   8        0.58        0.71      1.64 o
   0  -8   8      140.13      141.21      5.57 o
   1  -8   8       96.87      105.51      6.44 o
   2  -8   8       17.85       11.42      4.83 o
   3  -8   8      356.47      351.21     10.69 o
   4  -8   8      538.55      514.42     13.34 o
   5  -8   8        0.21        1.10      2.03 o
   6  -8   8       10.22        8.55      3.03 o
   7  -8   8        7.47       10.29      5.22 o
  -6  -7   8        1.51        0.54      3.13 o
  -5  -7   8      204.83      228.81     10.70 o
  -4  -7   8      588.29      541.40     14.81 o
  -3  -7   8      264.61      295.74      7.66 o
  -2  -7   8     1231.79     1259.35     15.14 o
  -1  -7   8      505.08      521.05      9.70 o
   0  -7   8        0.02       -0.62      1.24 o
   1  -7   8       92.90       90.31      4.36 o
   2  -7   8        0.23        0.25      1.44 o
   3  -7   8      176.94      176.39      6.38 o
   4  -7   8        0.02        0.51      1.79 o
   5  -7   8      213.93      160.75     50.38 o
   6  -7   8      139.29      134.60      7.00 o
   7  -7   8      187.37      215.17     22.42 o
  -7  -6   8      183.08      192.68     21.02 o
  -6  -6   8      344.17      378.19     13.79 o
  -5  -6   8       32.48       25.72      4.46 o
  -4  -6   8      436.41      438.59     11.72 o
  -3  -6   8      123.49      116.82      5.05 o
  -2  -6   8       19.51       18.21      2.44 o
  -1  -6   8      577.12      607.85      9.99 o
   0  -6   8     1105.34     1173.03     13.50 o
   1  -6   8      323.65      258.81      6.50 o
   2  -6   8      247.42      241.51      6.61 o
   3  -6   8     1394.15     1336.99     16.15 o
   4  -6   8      386.81      365.23      9.32 o
   5  -6   8        8.09        2.87      2.17 o
   6  -6   8        0.45       -1.20      1.88 o
   7  -6   8        2.03       -0.01      4.12 o
  -7  -5   8        0.08       -4.20      4.20 o
  -6  -5   8        2.11        0.74      3.01 o
  -5  -5   8      562.15      569.76     15.20 o
  -4  -5   8      634.92      637.56     16.82 o
  -3  -5   8       98.89       97.86      4.58 o
  -2  -5   8      317.06      328.05      7.40 o
  -1  -5   8      126.00      100.24      4.98 o
   0  -5   8      119.73      144.29      4.69 o
   1  -5   8      186.62      203.93      5.48 o
   2  -5   8      378.99      394.54      7.86 o
   3  -5   8       71.90       74.13      4.11 o
   4  -5   8      356.83      374.15      9.30 o
   5  -5   8      565.25      540.69     12.04 o
   6  -5   8      207.48      197.56      9.64 o
   7  -5   8      234.79      249.87     14.82 o
  -7  -4   8        0.53        8.64      7.01 o
  -6  -4   8      383.03      388.15     19.11 o
  -5  -4   8      104.02       97.47      5.38 o
  -4  -4   8       72.09       74.05      4.39 o
  -3  -4   8       91.39       91.07      4.34 o
  -2  -4   8      119.17      121.38      4.50 o
  -1  -4   8     2594.25     2696.23     23.13 o
   0  -4   8      315.01      384.32      6.87 o
   1  -4   8       54.06       65.41      3.02 o
   2  -4   8       37.12       54.86      3.16 o
   3  -4   8      763.11      759.20     11.67 o
   4  -4   8      715.94      699.28     14.22 o
   5  -4   8       19.66       26.59      5.77 o
   6  -4   8       37.68       43.85      6.90 o
   7  -4   8        2.97        0.79      3.75 o
  -7  -3   8        1.31       -1.87      5.37 o
  -6  -3   8       25.35       28.84      3.87 o
  -5  -3   8      304.39      265.80      7.31 o
  -4  -3   8      229.55      226.30      6.24 o
  -3  -3   8      396.83      409.34      7.46 o
  -2  -3   8     1277.04     1318.29     15.84 o
  -1  -3   8      295.31      299.60      9.15 o
   0  -3   8      709.61      747.72      8.62 o
   1  -3   8      829.14      850.57     12.61 o
   2  -3   8        7.06        5.49      1.56 o
   3  -3   8       11.09        7.22      2.98 o
   4  -3   8     1817.98     1802.09     22.55 o
   5  -3   8      160.11      164.38      7.98 o
   6  -3   8      925.66      959.61     17.48 o
   7  -3   8      216.03      165.31     73.28 o
  -7  -2   8       41.79       27.90      6.85 o
  -6  -2   8       72.91       63.99      7.46 o
  -5  -2   8        2.75        5.40      2.07 o
  -4  -2   8      144.93      136.66      5.20 o
  -3  -2   8      161.65      156.61      5.01 o
  -2  -2   8      622.50      681.64      9.44 o
  -1  -2   8       76.30      101.93      4.69 o
   0  -2   8     2461.63     2466.71     28.83 o
   1  -2   8    11198.68    11685.92    226.43 o
   2  -2   8      251.51      215.14      5.77 o
   3  -2   8      893.34      893.29     13.98 o
   4  -2   8       52.74       51.22      4.59 o
   5  -2   8        7.43        7.85      3.02 o
   6  -2   8       78.30       81.33      5.81 o
   7  -2   8      113.75      104.48      8.26 o
  -7  -1   8        0.35       -4.44      4.44 o
  -6  -1   8       44.97       36.00      6.22 o
  -5  -1   8      753.85      816.54     25.79 o
  -4  -1   8      752.93      800.42     11.23 o
  -3  -1   8       58.68       84.74      3.21 o
  -2  -1   8        6.96       13.56      1.57 o
  -1  -1   8        1.17        2.08      1.04 o
   0  -1   8       18.98       19.07      2.97 o
   1  -1   8      138.48      145.40      8.88 o
   2  -1   8      111.53      129.53      4.69 o
   3  -1   8       78.73       75.53      4.67 o
   4  -1   8      567.50      551.85     12.83 o
   5  -1   8     1176.59     1142.55     17.73 o
   6  -1   8       69.37       61.78      6.11 o
   7  -1   8        0.40        0.03      4.15 o
  -7   0   8       48.82       42.27     10.74 o
  -6   0   8      236.44      235.54     13.02 o
  -5   0   8        0.60        0.60      1.48 o
  -4   0   8       17.67       25.32      1.84 o
  -3   0   8       30.52       39.39      2.24 o
  -2   0   8      224.64      207.93      4.40 o
  -1   0   8        1.16        1.83      0.82 o
   0   0   8     1867.43     1953.26     15.27 o
   1   0   8      551.99      617.22     10.85 o
   2   0   8      508.34      535.07      9.60 o
   3   0   8      706.65      708.87     12.97 o
   4   0   8      157.98      160.58      6.50 o
   5   0   8        5.04        5.33      2.82 o
   6   0   8      176.41      178.84      9.34 o
   7   0   8       52.81       52.55      8.33 o
  -7   1   8       59.31       45.78     11.21 o
  -6   1   8      623.47      626.10     20.71 o
  -5   1   8     1020.58      915.80     22.79 o
  -4   1   8        0.33       -0.11      0.88 o
  -3   1   8       93.49      115.51      3.28 o
  -2   1   8        0.97        0.90      0.85 o
  -1   1   8      101.56       95.90      7.61 o
   0   1   8        3.21        3.99      1.26 o
   1   1   8        0.24        1.28      1.79 o
   2   1   8        0.03        1.12      1.57 o
   3   1   8      499.87      447.95     10.63 o
   4   1   8      836.36      827.66     17.92 o
   5   1   8       53.43       49.37      5.15 o
   6   1   8       23.78       33.24      6.44 o
   7   1   8       84.90       88.07     10.07 o
  -7   2   8      150.19      167.88     12.47 o
  -6   2   8       15.75       20.60      5.28 o
  -5   2   8        0.29        2.69      3.03 o
  -4   2   8       57.10       57.40      3.21 o
  -3   2   8       65.81       62.15      2.37 o
  -2   2   8      397.21      458.74      6.87 o
  -1   2   8     2733.46     2785.21     24.95 o
   0   2   8     1467.30     1371.56     25.40 o
   1   2   8        2.62       10.03      3.68 o
   2   2   8        0.24        0.63      1.61 o
   3   2   8        0.52       -0.39      1.69 o
   4   2   8        5.54        6.93      2.76 o
   5   2   8        2.29        1.10      2.74 o
   6   2   8        1.03       -3.26      3.31 o
  -7   3   8       20.02       25.26      6.51 o
  -6   3   8      563.49      565.48     20.39 o
  -5   3   8      780.61      727.57     21.05 o
  -4   3   8        0.31       -1.78      2.06 o
  -3   3   8      368.50      389.40      5.68 o
  -2   3   8      150.99      141.90      4.40 o
  -1   3   8        0.38        2.15      1.50 o
   0   3   8      282.29      273.08      7.38 o
   1   3   8      135.87      130.06      4.90 o
   2   3   8      197.12      202.48      6.43 o
   3   3   8      338.13      301.50     16.85 o
   4   3   8      235.90      249.62      9.40 o
   5   3   8      132.64      134.79     10.30 o
   6   3   8        6.69        2.64      4.21 o
  -7   4   8      231.89      245.15     15.18 o
  -6   4   8        0.64        1.98      3.79 o
  -5   4   8       25.57       30.04      5.70 o
  -4   4   8      697.24      696.38     19.39 o
  -3   4   8       20.85       25.14      1.44 o
  -2   4   8       28.13       33.13      2.53 o
  -1   4   8      363.01      334.42      7.31 o
   0   4   8     1589.09     1620.78     18.67 o
   1   4   8       42.66       39.21      3.61 o
   2   4   8      370.20      360.26      9.83 o
   3   4   8        0.13        2.00      2.33 o
   4   4   8        0.29        0.61      2.55 o
   5   4   8       64.95       69.83     11.91 o
   6   4   8       60.92       59.80      8.90 o
  -7   5   8      288.63      318.23     17.50 o
  -6   5   8      120.56      126.93     10.57 o
  -5   5   8      275.26      247.26     13.12 o
  -4   5   8      575.74      545.81     17.67 o
  -3   5   8      164.69      161.40      3.88 o
  -2   5   8        5.31        3.79      2.19 o
  -1   5   8       29.15       29.62      3.31 o
   0   5   8      180.57      173.21      6.85 o
   1   5   8      395.34      357.86     10.28 o
   2   5   8      227.24      221.22      8.21 o
   3   5   8      388.40      377.66     10.99 o
   4   5   8      798.64      733.50     42.86 o
   5   5   8      251.05      233.62     14.06 o
  -7   6   8       10.73       10.04      7.01 o
  -6   6   8        0.06        1.56      3.69 o
  -5   6   8      121.03      126.12      9.90 o
  -4   6   8       14.73        8.73      3.88 o
  -3   6   8        1.29        2.07      1.77 o
  -2   6   8      541.27      580.84     12.20 o
  -1   6   8      553.22      544.73     12.08 o
   0   6   8      916.09      838.41     15.12 o
   1   6   8       75.86       75.38      5.33 o
   2   6   8       21.82       21.36      4.49 o
   3   6   8       14.49       12.54      7.24 o
   4   6   8        2.18       -1.86      3.52 o
   5   6   8      434.00      466.87     20.12 o
  -7   7   8        2.90       -1.17      5.61 o
  -6   7   8      204.11      192.48     13.37 o
  -5   7   8       59.38       60.61      7.88 o
  -4   7   8      106.50      109.05      8.91 o
  -3   7   8       12.26       16.08      2.77 o
  -2   7   8        4.69        3.51      2.19 o
  -1   7   8       35.68       37.39      4.17 o
   0   7   8       78.94       73.83      5.43 o
   1   7   8      472.54      463.57     19.06 o
   2   7   8      392.89      379.77     11.26 o
   3   7   8      404.97      431.20     17.32 o
   4   7   8      272.84      259.91     14.84 o
   5   7   8       78.49       79.27      9.97 o
  -7   8   8        1.83        5.14      6.54 o
  -6   8   8        0.94        2.45      4.04 o
  -5   8   8       64.43       59.36      8.01 o
  -4   8   8        2.63        1.75      3.14 o
  -3   8   8      212.04      192.79     11.29 o
  -2   8   8      151.77      116.03      7.53 o
  -1   8   8      821.93      795.75     16.12 o
   0   8   8      257.56      233.11      9.13 o
   1   8   8       81.98       94.28      6.28 o
   2   8   8        0.30        2.92      3.55 o
   3   8   8       20.98       15.67      5.49 o
   4   8   8       62.67       59.99      8.83 o
  -6   9   8      298.20      269.47     16.35 o
  -5   9   8      167.71      163.20     12.30 o
  -4   9   8       59.68       55.00      7.58 o
  -3   9   8        8.88        7.61      4.67 o
  -2   9   8        0.37        1.19      2.20 o
  -1   9   8        6.01       11.12      3.15 o
   0   9   8      531.60      526.01     13.97 o
   1   9   8       55.08       51.36      7.10 o
   2   9   8       42.95       47.94      7.34 o
   3   9   8      350.47      335.24     17.02 o
   4   9   8      153.98      164.99     13.52 o
  -6  10   8        0.37       -1.40      3.86 o
  -5  10   8      319.64      350.73     17.99 o
  -4  10   8      423.18      420.13     21.72 o
  -3  10   8       26.34       31.16      7.94 o
  -2  10   8      636.74      617.02     15.45 o
  -1  10   8      147.35      155.11      8.35 o
   0  10   8       17.11       17.75      4.00 o
   1  10   8        0.52        1.71      3.71 o
   2  10   8        3.24        1.65      4.19 o
   3  10   8        0.67       -0.80      5.14 o
  -5  11   8       11.46       10.42      5.52 o
  -4  11   8        0.90        1.36      3.59 o
  -3  11   8        0.29       -1.81      3.05 o
  -2  11   8        8.34        8.17      4.46 o
  -1  11   8       12.53       15.58      3.99 o
   0  11   8      373.62      393.54     17.42 o
   1  11   8      146.31      153.12     11.95 o
   2  11   8      240.97      239.15     15.27 o
  -4  12   8       91.89       89.83     10.22 o
  -3  12   8        3.09        2.00      3.92 o
  -2  12   8       61.74       86.68     10.86 o
  -1  12   8      372.75      437.07     18.48 o
   0  12   8        0.07        2.83      4.37 o
   1  12   8        2.13        2.09      4.45 o
  -3  13   8       22.39       36.18      7.74 o
  -2  13   8        1.69        3.50      6.07 o
  -1  13   8       12.92        6.54      6.77 o
   0  13   8       74.72       73.49     11.68 o
  -1 -16   9        0.56        0.53      4.03 o
   0 -16   9       14.29        8.90      4.95 o
   1 -16   9       67.10       73.38      8.82 o
   2 -16   9       20.45       17.91      5.06 o
   3 -16   9        9.70        9.74      3.85 o
  -2 -15   9       28.92       33.56      6.52 o
  -1 -15   9       27.45       27.29      5.84 o
   0 -15   9       37.72       34.87      6.11 o
   1 -15   9        2.23        1.93      3.31 o
   2 -15   9        0.06        2.19      2.68 o
   3 -15   9      174.21      192.46      9.30 o
   4 -15   9      185.60      232.23     12.13 o
  -3 -14   9      245.69      249.98     13.74 o
  -2 -14   9        1.83        1.77      3.45 o
  -1 -14   9       74.79       73.91      7.56 o
   0 -14   9      291.90      281.50     12.65 o
   1 -14   9       26.05       21.44      3.88 o
   2 -14   9        5.09        4.36      2.80 o
   3 -14   9        0.28        0.05      2.49 o
   4 -14   9       29.74       36.38      4.98 o
   5 -14   9        0.14        1.70      4.67 o
  -4 -13   9      303.92      296.46     14.78 o
  -3 -13   9       18.85       11.26      4.47 o
  -2 -13   9      176.52      162.36     10.15 o
  -1 -13   9        0.96        1.42      3.02 o
   0 -13   9      135.15      135.53      8.86 o
   1 -13   9       19.27       20.27      3.76 o
   2 -13   9        0.86       -0.44      2.25 o
   3 -13   9      205.60      219.43      9.04 o
   4 -13   9      176.86      205.44      9.02 o
   5 -13   9      350.28      365.87     18.20 o
  -4 -12   9        2.18        1.09      3.68 o
  -3 -12   9        0.49       -1.75      2.93 o
  -2 -12   9      296.00      285.09     12.40 o
  -1 -12   9       99.27       87.36      7.23 o
   0 -12   9        3.66        4.26      2.42 o
   1 -12   9      215.21      209.35      8.09 o
   2 -12   9        0.46        0.62      2.01 o
   3 -12   9       19.12       20.37      3.72 o
   4 -12   9        0.99        2.03      2.42 o
   5 -12   9        3.65        4.45      3.50 o
   6 -12   9        1.55        3.24      4.42 o
  -5 -11   9      101.46       90.17      8.95 o
  -4 -11   9      310.42      322.64     13.93 o
  -3 -11   9       87.51       87.24      8.01 o
  -2 -11   9        0.32        1.18      2.68 o
  -1 -11   9       31.80       34.00      3.75 o
   0 -11   9       48.32       46.42      4.27 o
   1 -11   9      293.13      287.48      9.00 o
   2 -11   9      495.78      463.25     11.46 o
   3 -11   9      584.10      562.57     12.90 o
   4 -11   9        5.64        2.31      2.34 o
   5 -11   9      184.30      187.45      8.31 o
   6 -11   9      103.55       90.22      9.98 o
  -5 -10   9        0.09       -1.40      3.34 o
  -4 -10   9        4.92        7.80      3.81 o
  -3 -10   9       56.32       64.63      8.38 o
  -2 -10   9        6.02        7.39      3.08 o
  -1 -10   9       81.34       88.02      5.15 o
   0 -10   9      189.36      185.64      7.04 o
   1 -10   9      571.69      531.18     11.52 o
   2 -10   9      212.52      218.88      7.84 o
   3 -10   9       73.46       74.67      5.19 o
   4 -10   9       58.82       65.16      5.15 o
   5 -10   9       18.56       23.42      3.83 o
   6 -10   9      152.30      172.50     12.54 o
  -6  -9   9       11.70        9.32      4.63 o
  -5  -9   9      234.30      274.65     12.72 o
  -4  -9   9        1.75        3.12      3.08 o
  -3  -9   9        3.15        1.54      2.60 o
  -2  -9   9        0.18       -1.50      1.61 o
  -1  -9   9       10.63        6.04      2.20 o
   0  -9   9      612.51      602.17     11.65 o
   1  -9   9      134.36      131.64      5.86 o
   2  -9   9     1874.32     1786.20     24.22 o
   3  -9   9      113.34      102.12      5.85 o
   4  -9   9      377.71      317.84     45.01 o
   5  -9   9       71.19       48.71     19.58 o
   6  -9   9        0.78        0.28      2.70 o
   7  -9   9        9.76       12.88      5.68 o
  -6  -8   9       10.41       12.13      4.67 o
  -5  -8   9       11.10        7.88      3.67 o
  -4  -8   9       52.28       36.71      5.12 o
  -3  -8   9       64.70       71.26      4.41 o
  -2  -8   9      116.82       96.33      4.91 o
  -1  -8   9       85.14       96.79      4.91 o
   0  -8   9      252.10      240.66      7.18 o
   1  -8   9        8.58        6.57      2.00 o
   2  -8   9       30.41       34.03      3.35 o
   3  -8   9        9.33        8.63      2.35 o
   4  -8   9       80.20       78.54      5.05 o
   5  -8   9      149.94      138.23      6.85 o
   6  -8   9      215.05      208.21     10.16 o
   7  -8   9      366.05      340.59     19.62 o
  -6  -7   9        7.85        3.97      3.61 o
  -5  -7   9      361.07      376.17     13.41 o
  -4  -7   9      259.50      244.79     10.20 o
  -3  -7   9      157.08      172.23      6.30 o
  -2  -7   9       61.29       60.98      3.96 o
  -1  -7   9        0.13       -0.54      1.47 o
   0  -7   9        1.03       -1.30      1.30 o
   1  -7   9       30.57       36.41      3.10 o
   2  -7   9     1007.61     1072.90     14.42 o
   3  -7   9      391.82      394.69     11.33 o
   4  -7   9        9.01        8.90      2.56 o
   5  -7   9      120.59      127.31      6.49 o
   6  -7   9        0.97        0.29      2.26 o
   7  -7   9       36.09       14.86     18.57 o
  -7  -6   9       11.95       10.04      8.64 o
  -6  -6   9      131.53      131.87      8.72 o
  -5  -6   9        0.45       -1.78      2.09 o
  -4  -6   9      520.27      533.68     11.20 o
  -3  -6   9      390.09      381.42      8.98 o
  -2  -6   9       92.51      101.47      4.72 o
  -1  -6   9       44.55       29.97     10.60 o
   0  -6   9      619.62      601.03     11.22 o
   1  -6   9       21.83       32.07      2.77 o
   2  -6   9        0.40        0.39      1.37 o
   3  -6   9      154.50      157.84      5.94 o
   4  -6   9      349.51      352.86      9.33 o
   5  -6   9        0.12        1.30      2.09 o
   6  -6   9        0.11        0.35      2.56 o
   7  -6   9        0.24        0.23      4.29 o
  -7  -5   9      250.19      288.91     24.99 o
  -6  -5   9      227.86      253.27     10.91 o
  -5  -5   9      114.49      127.31      6.13 o
  -4  -5   9      101.96       96.93      5.04 o
  -3  -5   9      217.47      216.84      6.72 o
  -2  -5   9      167.61      160.51      5.48 o
  -1  -5   9      776.78      757.58     10.99 o
   0  -5   9      210.98      265.47      6.38 o
   1  -5   9      416.94      350.02      7.14 o
   2  -5   9      508.38      492.91     12.14 o
   3  -5   9      124.00      118.30      5.10 o
   4  -5   9      397.57      408.95      9.98 o
   5  -5   9      170.07      161.27      7.02 o
   6  -5   9        0.05       -2.21      2.21 o
   7  -5   9       50.53       65.12      8.88 o
  -7  -4   9       14.98       13.31      7.94 o
  -6  -4   9        0.76        1.63      3.48 o
  -5  -4   9      205.27      200.31      7.23 o
  -4  -4   9        0.88        1.08      1.64 o
  -3  -4   9      127.73      135.02      8.46 o
  -2  -4   9       51.83       56.56      4.03 o
  -1  -4   9     3559.97     3675.41     41.77 o
   0  -4   9        1.78        0.00      1.05 o
   1  -4   9     1213.69     1227.56     15.54 o
   2  -4   9       11.33       10.72      1.82 o
   3  -4   9      645.80      654.00     10.98 o
   4  -4   9      415.92      390.19     10.91 o
   5  -4   9       56.61       59.33      5.38 o
   6  -4   9      846.12      929.97     20.24 o
   7  -4   9       10.54        8.66      4.16 o
  -7  -3   9        5.26        1.63      5.84 o
  -6  -3   9        6.21       10.35      3.54 o
  -5  -3   9      224.85      209.03      6.63 o
  -4  -3   9       31.31       33.81      2.95 o
  -3  -3   9       20.00       22.42      2.26 o
  -2  -3   9      209.85      180.56     18.91 o
  -1  -3   9       76.24       69.09      3.33 o
   0  -3   9     2862.39     3155.76     49.81 o
   1  -3   9     1952.28     2170.63     22.29 o
   2  -3   9     2766.90     2858.87     29.92 o
   3  -3   9      250.50      229.60      7.39 o
   4  -3   9      314.94      313.34      9.89 o
   5  -3   9       16.98       16.95      3.64 o
   6  -3   9       17.19       18.68      3.85 o
   7  -3   9       25.65       30.43      4.80 o
  -7  -2   9        6.67       11.26      5.25 o
  -6  -2   9       39.39       26.87      5.61 o
  -5  -2   9       31.60       45.96      4.06 o
  -4  -2   9       92.01       80.05      4.19 o
  -3  -2   9      140.01      135.25      4.85 o
  -2  -2   9      366.89      352.64      7.15 o
  -1  -2   9      190.05      219.78      5.25 o
   0  -2   9        3.98        0.21      1.41 o
   1  -2   9      779.06      845.57     17.09 o
   2  -2   9       44.48       41.76      2.90 o
   3  -2   9      563.53      596.43     14.41 o
   4  -2   9      218.42      221.50      8.52 o
   5  -2   9      509.59      532.81     11.87 o
   6  -2   9      124.70      143.50      9.01 o
   7  -2   9       73.64       71.71      9.32 o
  -7  -1   9        0.09       -2.67      3.29 o
  -6  -1   9       79.44       58.25      7.26 o
  -5  -1   9      113.54      116.19      5.06 o
  -4  -1   9       81.29      100.89      4.36 o
  -3  -1   9       36.79       51.74      3.17 o
  -2  -1   9      261.22      257.97      5.97 o
  -1  -1   9      240.84      233.58      6.11 o
   0  -1   9     1336.16     1596.31     22.37 o
   1  -1   9     3096.81     3155.97     32.95 o
   2  -1   9     1151.96     1238.81     13.80 o
   3  -1   9       10.13       11.62      2.58 o
   4  -1   9      185.00      179.31      7.72 o
   5  -1   9        0.21        0.45      2.08 o
   6  -1   9       49.76       56.72      6.01 o
   7  -1   9       20.73       30.83     10.04 o
  -7   0   9       80.54       79.51      9.25 o
  -6   0   9      173.67      195.30     12.10 o
  -5   0   9      223.68      212.10     13.83 o
  -4   0   9      375.23      421.10      9.44 o
  -3   0   9      136.71      161.72      4.27 o
  -2   0   9      398.30      403.39      7.57 o
  -1   0   9        0.26        0.40      0.89 o
   0   0   9      150.13      151.83      3.34 o
   1   0   9      107.98      133.65      2.75 o
   2   0   9      513.66      488.51      9.26 o
   3   0   9     1761.06     1824.57     25.32 o
   4   0   9       72.92       67.47      5.25 o
   5   0   9      197.68      196.45     10.30 o
   6   0   9        3.46        4.14      3.15 o
   7   0   9        1.06       -2.34      5.61 o
  -7   1   9        1.39       -0.30      4.20 o
  -6   1   9       38.12       42.36      6.77 o
  -5   1   9        0.06       -0.47      2.81 o
  -4   1   9        1.81        2.54      1.04 o
  -3   1   9        0.74       -0.48      0.85 o
  -2   1   9        0.19       -0.27      0.82 o
  -1   1   9      873.21      832.59     13.35 o
   0   1   9        9.87       16.39      1.98 o
   1   1   9     1666.02     1617.15     19.38 o
   2   1   9      177.81      171.14      6.20 o
   3   1   9      277.15      274.88      8.75 o
   4   1   9        7.39        7.55      2.49 o
   5   1   9        0.05       -0.98      2.30 o
   6   1   9       15.70       10.49      4.95 o
  -7   2   9        0.80        0.68      4.04 o
  -6   2   9      104.67       95.35      9.21 o
  -5   2   9        2.26        1.17      2.72 o
  -4   2   9      135.64      112.97      8.17 o
  -3   2   9      176.84      178.11      4.26 o
  -2   2   9       97.93      100.25      3.45 o
  -1   2   9       24.27       23.00      2.61 o
   0   2   9       26.45       24.16      2.60 o
   1   2   9      137.61      134.23      5.44 o
   2   2   9       94.10      105.94      5.42 o
   3   2   9       20.58       15.70      2.84 o
   4   2   9      141.44      126.86      7.11 o
   5   2   9       16.84       13.85      3.82 o
   6   2   9        2.05        2.32      4.19 o
  -7   3   9      114.75      134.99     11.81 o
  -6   3   9      102.30       94.30      9.32 o
  -5   3   9       49.50       46.74      6.69 o
  -4   3   9       31.89       36.02      5.52 o
  -3   3   9      113.93      112.14      3.32 o
  -2   3   9      236.15      221.96     11.80 o
  -1   3   9     1695.27     1718.11     28.55 o
   0   3   9      130.18      108.08      5.05 o
   1   3   9      106.50      102.18      5.18 o
   2   3   9        2.53        2.60      1.82 o
   3   3   9        0.94        2.78      2.44 o
   4   3   9       18.50       13.97      3.49 o
   5   3   9        1.35        0.59      3.69 o
   6   3   9        5.29        3.04      7.24 o
  -7   4   9      457.50      510.78     29.08 o
  -6   4   9       71.69       75.81     13.31 o
  -5   4   9      177.75      190.30     11.55 o
  -4   4   9      181.21      184.18     10.55 o
  -3   4   9       75.24       74.84      2.58 o
  -2   4   9      236.54      239.40      6.23 o
  -1   4   9        0.75       -0.90      1.21 o
   0   4   9      578.76      588.79     10.38 o
   1   4   9        4.62        3.10      2.46 o
   2   4   9      533.71      514.55     12.08 o
   3   4   9     1020.91      963.04     17.35 o
   4   4   9       40.17       34.84      6.08 o
   5   4   9       18.20       17.13      9.23 o
   6   4   9       27.63       19.39      9.81 o
  -7   5   9       47.23       46.09      8.33 o
  -6   5   9       14.83       21.78      5.99 o
  -5   5   9      165.01      161.87     11.44 o
  -4   5   9      515.46      477.06     17.17 o
  -3   5   9      237.98      217.86      7.06 o
  -2   5   9      839.37      777.73     13.88 o
  -1   5   9       92.22       81.27      5.02 o
   0   5   9     2211.00     2158.59     23.65 o
   1   5   9      550.46      545.51     12.46 o
   2   5   9        4.40        5.60      2.73 o
   3   5   9        6.25        3.52      2.74 o
   4   5   9       40.82       46.57      7.02 o
   5   5   9       94.73       79.23      9.32 o
  -7   6   9        0.15        4.64      4.52 o
  -6   6   9       24.60       20.30      6.03 o
  -5   6   9        4.15        2.81      3.46 o
  -4   6   9      109.83      101.17     13.08 o
  -3   6   9        0.68        0.67      1.65 o
  -2   6   9       15.92       15.01      2.89 o
  -1   6   9        6.52        6.86      2.55 o
   0   6   9       43.35       49.29      4.53 o
   1   6   9      222.32      207.66      8.32 o
   2   6   9      466.80      475.36     12.56 o
   3   6   9       59.20       58.54      7.28 o
   4   6   9        2.47        1.96      4.09 o
   5   6   9      214.22      232.96     14.90 o
  -7   7   9        0.05        1.87      4.29 o
  -6   7   9        0.31       -0.73      3.38 o
  -5   7   9       87.92       77.18      8.67 o
  -4   7   9       24.44       21.72      5.28 o
  -3   7   9       42.87       43.25      6.11 o
  -2   7   9      271.18      240.34      8.78 o
  -1   7   9        7.79        4.13      2.42 o
   0   7   9      204.38      176.62      7.94 o
   1   7   9        3.28        0.51      2.24 o
   2   7   9        7.61        9.01      3.11 o
   3   7   9       49.53       46.58      7.08 o
   4   7   9       64.50       64.13      8.78 o
  -6   8   9       10.63       13.66      5.65 o
  -5   8   9      123.25      118.42     10.57 o
  -4   8   9        0.77       -1.15      2.63 o
  -3   8   9       41.26       41.76      6.27 o
  -2   8   9        3.24        3.27      2.34 o
  -1   8   9      171.36      166.84      7.99 o
   0   8   9      424.07      390.72     11.96 o
   1   8   9       79.33       81.25      6.04 o
   2   8   9      559.36      606.32     20.48 o
   3   8   9        3.96        4.03      4.49 o
   4   8   9       71.35       65.65      9.33 o
  -6   9   9       29.37       25.79      7.01 o
  -5   9   9       45.73       47.77      7.92 o
  -4   9   9       34.79       33.83     10.16 o
  -3   9   9      100.61      101.60      9.08 o
  -2   9   9      169.40      190.61      8.72 o
  -1   9   9       79.32       79.53      6.15 o
   0   9   9      468.00      480.36     13.74 o
   1   9   9       51.71       45.21      6.91 o
   2   9   9        3.95        2.45      3.96 o
   3   9   9       35.74       26.62      6.85 o
  -6  10   9       38.50       33.39      7.84 o
  -5  10   9      110.75      121.27     11.64 o
  -4  10   9       89.57       90.84     12.38 o
  -3  10   9        1.92        2.34      3.63 o
  -2  10   9       28.50       27.05      5.92 o
  -1  10   9      150.72      152.20      8.45 o
   0  10   9       33.10       32.49      6.27 o
   1  10   9      244.26      257.14     14.37 o
   2  10   9       60.96       70.14     11.91 o
   3  10   9        0.00       -2.82      4.37 o
  -5  11   9       49.00       64.62      9.49 o
  -4  11   9       17.10       14.15      5.61 o
  -3  11   9      162.32      130.67     10.96 o
  -2  11   9       74.85       67.34      8.25 o
  -1  11   9       26.14       32.59      5.17 o
   0  11   9      122.15      132.00     11.06 o
   1  11   9        0.02       -1.36      4.09 o
   2  11   9       13.37       13.23      5.92 o
  -4  12   9        9.38        7.71      5.20 o
  -3  12   9        0.47       -0.76      3.71 o
  -2  12   9       20.17       16.46      5.70 o
  -1  12   9      310.14      332.47     16.66 o
   0  12   9       91.41       99.31     10.57 o
   1  12   9      231.10      258.93     23.71 o
  -2  13   9       17.94       25.92     10.28 o
  -1  13   9       25.42       25.46      9.81 o
  -1 -16  10       31.84       46.64      8.46 o
   0 -16  10        8.05        7.65      4.47 o
   1 -16  10       22.35       19.76      5.47 o
   2 -16  10        3.30        2.56      3.54 o
   3 -16  10        1.20        1.50      3.10 o
  -2 -15  10      110.62      110.23      9.92 o
  -1 -15  10      555.64      566.46     20.95 o
   0 -15  10       96.26      121.48      9.39 o
   1 -15  10        2.62        5.23      3.64 o
   2 -15  10        3.09        3.73      2.93 o
   3 -15  10       64.26       61.57      6.10 o
   4 -15  10        0.01       -1.76      3.01 o
  -3 -14  10      342.18      362.33     16.08 o
  -2 -14  10       15.99       10.71      4.59 o
  -1 -14  10        7.81        5.39      4.74 o
   0 -14  10       43.34       45.93      6.36 o
   1 -14  10       70.75       88.03      6.30 o
   2 -14  10        0.19        0.04      2.23 o
   3 -14  10       36.58       37.36      4.87 o
   4 -14  10     1183.46     1302.87     22.79 o
   5 -14  10      131.25      143.05     12.56 o
  -4 -13  10       20.09       25.45      6.13 o
  -3 -13  10        9.18       10.46      4.49 o
  -2 -13  10      196.30      204.48     11.81 o
  -1 -13  10        1.02        0.01      2.89 o
   0 -13  10      198.44      185.55      8.02 o
   1 -13  10        2.30        3.79      2.58 o
   2 -13  10        8.11        8.37      2.93 o
   3 -13  10       29.00       30.63      4.42 o
   4 -13  10       14.17       13.90      3.81 o
   5 -13  10       55.44       68.51      7.36 o
  -4 -12  10       37.58       34.92      6.40 o
  -3 -12  10       16.79       11.16      4.35 o
  -2 -12  10      116.52      119.42      8.58 o
  -1 -12  10        2.14        1.63      2.77 o
   0 -12  10       41.64       44.38      4.43 o
   1 -12  10      309.24      327.86     11.70 o
   2 -12  10       91.81       89.87      5.95 o
   3 -12  10     1048.74     1108.22     18.94 o
   4 -12  10      372.03      388.86     11.82 o
   5 -12  10       28.09       39.45      4.98 o
   6 -12  10      180.98      184.85     13.77 o
  -5 -11  10       12.59       18.88      5.36 o
  -4 -11  10      124.65      130.01      9.57 o
  -3 -11  10       58.48       55.20      6.51 o
  -2 -11  10       24.00       24.03      4.71 o
  -1 -11  10      952.20      957.51     20.56 o
   0 -11  10      153.71      125.92      6.32 o
   1 -11  10      158.53      143.58      6.74 o
   2 -11  10      285.47      286.80      9.33 o
   3 -11  10        2.33        1.54      2.15 o
   4 -11  10        0.41        2.13      2.24 o
   5 -11  10       69.99       62.25      9.20 o
   6 -11  10        8.11       11.46      5.21 o
  -5 -10  10      151.36      161.88     10.55 o
  -4 -10  10      110.34       97.56      8.11 o
  -3 -10  10       36.77       38.98      5.52 o
  -2 -10  10        0.08       -0.77      1.79 o
  -1 -10  10       61.58       58.74      4.46 o
   0 -10  10       11.57        9.50      2.58 o
   1 -10  10      699.63      684.56     13.79 o
   2 -10  10      692.95      552.22     73.16 o
   3 -10  10     1556.20     1527.91     20.61 o
   4 -10  10      571.57      568.71     13.21 o
   5 -10  10        9.18       10.90      3.21 o
   6 -10  10        0.40       -1.23      3.02 o
  -6  -9  10       25.64       22.41      5.57 o
  -5  -9  10       79.18       79.55      7.75 o
  -4  -9  10        8.95        6.92      3.50 o
  -3  -9  10       47.11       51.15      5.69 o
  -2  -9  10        1.31        4.25      2.04 o
  -1  -9  10      103.45       98.34      5.22 o
   0  -9  10      723.56      686.05     12.64 o
   1  -9  10        0.19        0.48      1.80 o
   2  -9  10       79.53       83.60      5.18 o
   3  -9  10        2.00        3.32      2.24 o
   4  -9  10      112.00      115.41      6.26 o
   5  -9  10      268.84      266.92      9.53 o
   6  -9  10        4.68        3.26      2.66 o
  -6  -8  10      147.27      182.67     10.86 o
  -5  -8  10       17.88       27.47      5.21 o
  -4  -8  10        0.43        0.91      2.67 o
  -3  -8  10       78.42       77.24      4.74 o
  -2  -8  10        5.46        3.95      2.02 o
  -1  -8  10       12.48       14.23      2.63 o
   0  -8  10       77.93       71.89      4.51 o
   1  -8  10      282.15      278.39      7.93 o
   2  -8  10     1756.82     1687.75     19.24 o
   3  -8  10      651.20      624.54     12.39 o
   4  -8  10       30.63       31.66      3.71 o
   5  -8  10       31.12       29.43      4.02 o
   6  -8  10       12.83       12.86      3.51 o
   7  -8  10        0.03        2.34      7.71 o
  -6  -7  10        0.04        1.25      3.05 o
  -5  -7  10       44.21       56.44      6.14 o
  -4  -7  10      264.92      268.58     10.78 o
  -3  -7  10       71.31       54.07      4.07 o
  -2  -7  10      533.79      567.46     11.04 o
  -1  -7  10      877.17      865.07     15.45 o
   0  -7  10      280.60      258.86      7.25 o
   1  -7  10        0.93        1.15      1.55 o
   2  -7  10       12.70       13.42      2.41 o
   3  -7  10       33.10       31.01      3.35 o
   4  -7  10       15.59       13.58      2.80 o
   5  -7  10      193.53      206.45      8.17 o
   6  -7  10        8.43        5.49      2.90 o
   7  -7  10      143.63      136.86     18.45 o
  -6  -6  10      433.10      457.21     18.64 o
  -5  -6  10      105.06       61.84     37.56 o
  -4  -6  10       14.08       12.00      2.80 o
  -3  -6  10      314.64      317.08      8.50 o
  -2  -6  10        5.94        6.35      2.08 o
  -1  -6  10       78.58       78.94      4.29 o
   0  -6  10      873.52      838.91     12.04 o
   1  -6  10      708.11      715.16     11.53 o
   2  -6  10       22.85       22.86      2.58 o
   3  -6  10       35.70       43.47      3.59 o
   4  -6  10      413.48      411.47     10.30 o
   5  -6  10       31.78       39.68      4.18 o
   6  -6  10        0.58       -0.28      2.35 o
   7  -6  10        3.16        1.63      6.77 o
  -7  -5  10       51.16       47.41     12.61 o
  -6  -5  10        4.97        7.71      4.46 o
  -5  -5  10      175.25      183.15      7.31 o
  -4  -5  10      692.70      704.25     16.83 o
  -3  -5  10        8.95        9.58      2.30 o
  -2  -5  10     1229.01     1239.56     22.48 o
  -1  -5  10      108.53       92.19      4.34 o
   0  -5  10       60.51       65.60      4.35 o
   1  -5  10     1146.06     1205.92     13.16 o
   2  -5  10       39.96       47.31      3.23 o
   3  -5  10      102.88      100.56      4.91 o
   4  -5  10      463.55      465.58     17.39 o
   5  -5  10      222.68      210.50      8.10 o
   6  -5  10        4.93       10.51      3.24 o
   7  -5  10       21.57       26.85      7.10 o
  -7  -4  10        1.45       -1.40      5.14 o
  -6  -4  10      146.63      157.65     16.82 o
  -5  -4  10       11.64       11.54      2.80 o
  -4  -4  10        2.75        4.73      2.09 o
  -3  -4  10        2.19        0.16      1.27 o
  -2  -4  10       63.05       62.39      3.64 o
  -1  -4  10       70.83       61.93      3.56 o
   0  -4  10     3514.58     3673.90     25.64 o
   1  -4  10       16.12       16.62      1.48 o
   2  -4  10      208.59      198.61      5.44 o
   3  -4  10     1039.78     1027.56     13.99 o
   4  -4  10      136.73      123.94      6.67 o
   5  -4  10       19.21       17.16      3.75 o
   6  -4  10        0.88        0.83      2.89 o
   7  -4  10       66.90       73.19      7.70 o
  -7  -3  10       20.87       13.31      8.17 o
  -6  -3  10       38.84       40.10      5.52 o
  -5  -3  10      406.50      407.09      9.14 o
  -4  -3  10      127.58      111.46      4.72 o
  -3  -3  10       40.32       40.98      2.91 o
  -2  -3  10       56.54       47.08      3.81 o
  -1  -3  10     1700.35     1695.06     25.08 o
   0  -3  10        5.57        4.49      0.93 o
   1  -3  10      855.99      868.83     14.92 o
   2  -3  10      397.91      406.54      9.84 o
   3  -3  10        3.39        5.77      2.21 o
   4  -3  10     2929.55     2880.92     68.43 o
   5  -3  10      384.16      382.03     12.15 o
   6  -3  10      185.61      183.33      7.33 o
   7  -3  10      423.64      449.71     19.97 o
  -7  -2  10      151.28      161.36     15.30 o
  -6  -2  10       26.10       16.03      5.37 o
  -5  -2  10       29.84       32.02      3.36 o
  -4  -2  10      100.07       95.52      4.69 o
  -3  -2  10       20.26       28.42      2.76 o
  -2  -2  10      183.33      168.50      6.34 o
  -1  -2  10      260.02      237.32      6.54 o
   0  -2  10      210.52      159.25      6.38 o
   1  -2  10      670.58      741.32     16.85 o
   2  -2  10       19.65       11.37      1.34 o
   3  -2  10     1427.41     1442.43     19.43 o
   4  -2  10        4.68        5.36      2.71 o
   5  -2  10        5.38        4.53      2.80 o
   6  -2  10       28.62       30.39      5.09 o
   7  -2  10      150.20      153.26     18.22 o
  -7  -1  10        3.26        4.80      4.49 o
  -6  -1  10      118.26      100.79      9.32 o
  -5  -1  10      262.11      251.91      8.94 o
  -4  -1  10      161.14      191.62      6.00 o
  -3  -1  10        2.43        1.29      1.32 o
  -2  -1  10      417.37      396.23     10.59 o
  -1  -1  10       50.26       44.35      2.74 o
   0  -1  10       19.70       12.21      2.46 o
   1  -1  10       66.07       59.68      8.76 o
   2  -1  10      635.25      664.12     18.25 o
   3  -1  10      496.70      497.17     11.21 o
   4  -1  10      132.41      126.79      6.67 o
   5  -1  10       24.24       20.67      3.49 o
   6  -1  10       21.36       24.96      6.08 o
  -7   0  10      126.14      130.07     11.53 o
  -6   0  10      176.73      169.18     11.48 o
  -5   0  10        7.66        4.07      3.31 o
  -4   0  10       11.42       12.04      2.05 o
  -3   0  10       14.26       14.41      2.08 o
  -2   0  10      341.95      330.61      6.94 o
  -1   0  10      429.58      372.05      6.98 o
   0   0  10      985.80     1059.14     12.68 o
   1   0  10     3513.21     3667.92     37.81 o
   2   0  10      856.36      778.34     11.64 o
   3   0  10      188.89      197.98      7.39 o
   4   0  10       23.62       19.44      3.54 o
   5   0  10        0.35       -1.12      2.27 o
   6   0  10        2.81        6.77      4.46 o
  -7   1  10        3.84        3.50      4.52 o
  -6   1  10      294.95      299.74     15.03 o
  -5   1  10      404.87      432.46     16.43 o
  -4   1  10        0.49        0.79      1.28 o
  -3   1  10       34.83       35.52      2.30 o
  -2   1  10       10.86       12.27      1.86 o
  -1   1  10       71.92       76.44      4.04 o
   0   1  10        4.94        3.84      1.48 o
   1   1  10      596.99      599.82      9.68 o
   2   1  10        2.82        2.87      1.93 o
   3   1  10     1810.36     1830.49     22.00 o
   4   1  10      509.71      499.55     11.65 o
   5   1  10        9.55       10.87      3.58 o
   6   1  10        1.03        0.93      5.37 o
  -7   2  10        7.21       10.28      5.12 o
  -6   2  10        3.69        1.13      3.46 o
  -5   2  10        1.05       -0.35      2.81 o
  -4   2  10        2.87        1.57      1.20 o
  -3   2  10      170.20      178.48      4.46 o
  -2   2  10      183.03      184.96      5.45 o
  -1   2  10     2475.33     2491.09     45.48 o
   0   2  10     3606.32     3672.08     86.13 o
   1   2  10     1033.24     1006.13     14.05 o
   2   2  10      655.14      667.99     12.68 o
   3   2  10       67.24       61.36      4.48 o
   4   2  10        1.92       -1.47      2.36 o
   5   2  10        5.43        4.11      3.10 o
   6   2  10        0.22       -2.80      5.37 o
  -7   3  10        9.45       12.70      5.52 o
  -6   3  10      123.69      128.41     10.73 o
  -5   3  10     1200.67     1144.26     27.16 o
  -4   3  10      629.19      547.48     17.56 o
  -3   3  10      130.11      137.67      4.03 o
  -2   3  10      828.47      823.23     19.69 o
  -1   3  10        4.15        4.97      1.99 o
   0   3  10      163.32      165.24      6.29 o
   1   3  10      114.88      120.25      5.73 o
   2   3  10      173.22      182.39      6.63 o
   3   3  10       95.51       81.33      5.82 o
   4   3  10      219.70      218.48     12.96 o
   5   3  10       16.03       12.14      7.24 o
   6   3  10       25.37       34.57     11.68 o
  -7   4  10       85.80       92.37     10.49 o
  -6   4  10      206.50      231.77     14.03 o
  -5   4  10      118.03      115.02      9.50 o
  -4   4  10      192.02      172.39     10.46 o
  -3   4  10      300.62      287.87      6.88 o
  -2   4  10       82.08       87.16      4.23 o
  -1   4  10     1073.49     1003.86     13.54 o
   0   4  10      932.33      900.85     13.18 o
   1   4  10       83.53       76.04      5.28 o
   2   4  10      119.17      121.63      7.20 o
   3   4  10       40.96       35.44      4.46 o
   4   4  10        0.00       -3.27      4.09 o
   5   4  10       31.93       21.95      9.34 o
  -7   5  10       11.23        8.12      4.94 o
  -6   5  10      311.62      338.38     17.09 o
  -5   5  10        0.13       -2.04      2.69 o
  -4   5  10       14.93       12.19      3.98 o
  -3   5  10       30.21       31.77      3.37 o
  -2   5  10        7.78        7.30      2.37 o
  -1   5  10       46.61       38.99      3.95 o
   0   5  10       37.57       35.06      3.86 o
   1   5  10     1214.52     1189.77     18.60 o
   2   5  10       48.45       49.60      4.81 o
   3   5  10      422.09      438.95     12.66 o
   4   5  10       99.24       99.09     17.28 o
   5   5  10       47.10       43.21     12.14 o
  -7   6  10       24.33       15.75      6.05 o
  -6   6  10       57.70       50.86      7.98 o
  -5   6  10       55.70       54.83      7.60 o
  -4   6  10       27.60       26.69      5.44 o
  -3   6  10      165.88      149.25      6.58 o
  -2   6  10      507.77      536.79     12.65 o
  -1   6  10     1699.48     1650.05     22.16 o
   0   6  10       28.06       30.26      4.00 o
   1   6  10        6.21        9.06      2.85 o
   2   6  10       90.52       93.15      6.53 o
   3   6  10        0.07       -1.87      3.47 o
   4   6  10        1.36        0.15      3.98 o
   5   6  10       79.67       90.62     15.88 o
  -6   7  10      166.26      161.71     13.20 o
  -5   7  10      239.55      221.31     13.62 o
  -4   7  10       17.89       12.01      4.55 o
  -3   7  10       96.67      108.34      8.66 o
  -2   7  10        3.25        0.50      2.11 o
  -1   7  10       10.15       15.19      3.32 o
   0   7  10       83.94       96.68      6.38 o
   1   7  10       94.59       85.40      6.12 o
   2   7  10        1.38       -2.97      2.97 o
   3   7  10      381.37      427.19     22.89 o
   4   7  10      206.29      227.48     22.42 o
  -6   8  10        6.19        0.94      3.88 o
  -5   8  10       24.18       31.03      6.69 o
  -4   8  10       96.37       96.51      9.34 o
  -3   8  10        4.25        4.32      3.53 o
  -2   8  10       45.51       62.44      5.41 o
  -1   8  10      115.42      128.38      7.40 o
   0   8  10       54.53       43.82      5.03 o
   1   8  10        0.11       -1.07      2.41 o
   2   8  10       81.75       88.38     10.39 o
   3   8  10        0.18       -1.67      4.04 o
   4   8  10       83.92       89.22     16.35 o
  -6   9  10      116.63      131.57     12.59 o
  -5   9  10      178.01      189.52     13.62 o
  -4   9  10        1.69        1.48      3.62 o
  -3   9  10        3.08        4.70      3.70 o
  -2   9  10        2.02        1.51      2.48 o
  -1   9  10        3.48        3.68      2.67 o
   0   9  10      285.79      298.07     11.31 o
   1   9  10      308.67      299.83     15.00 o
   2   9  10       45.86       39.40      7.15 o
   3   9  10       25.87       23.08      6.72 o
  -5  10  10       49.98       45.79      8.31 o
  -4  10  10      399.18      432.61     19.32 o
  -3  10  10       10.27        4.59      4.04 o
  -2  10  10      499.26      500.29     26.16 o
  -1  10  10      230.53      239.06     10.63 o
   0  10  10       19.53       15.99      5.53 o
   1  10  10        9.86       10.16      5.12 o
   2  10  10        5.57        9.73      5.35 o
  -4  11  10        1.72        3.86      4.43 o
  -3  11  10        1.51        0.86      3.88 o
  -2  11  10       26.53       29.52      6.42 o
  -1  11  10        4.82        3.97      4.37 o
   0  11  10      591.46      689.62     23.52 o
   1  11  10       68.39       84.49      9.91 o
  -3  12  10       10.18       14.17      5.82 o
  -2  12  10      168.47      191.51     13.54 o
  -1  12  10      179.52      178.90     18.68 o
   0  12  10        6.89        7.00      5.20 o
   0 -16  11       13.72       16.03      5.38 o
   1 -16  11        0.07       -1.60      3.46 o
   2 -16  11       26.29       29.44      5.97 o
   3 -16  11       63.03       80.33      7.00 o
  -2 -15  11        1.39       -2.17      3.81 o
  -1 -15  11       76.47       79.51      8.54 o
   0 -15  11       11.38       12.01      4.67 o
   1 -15  11       58.03       60.80      7.16 o
   2 -15  11        2.00        1.80      2.85 o
   3 -15  11        0.03        0.61      2.83 o
   4 -15  11        0.07        0.82      2.98 o
  -3 -14  11      235.14      246.42     13.52 o
  -2 -14  11      323.65      337.93     15.68 o
  -1 -14  11      169.43      186.05     11.13 o
   0 -14  11      274.47      277.77     12.75 o
   1 -14  11      128.41      131.42      7.51 o
   2 -14  11        1.39        1.06      2.60 o
   3 -14  11       32.73       32.86      4.81 o
   4 -14  11        0.04       -1.56      2.74 o
   5 -14  11       68.21       67.08      9.37 o
  -3 -13  11       30.47       37.08      6.60 o
  -2 -13  11      477.14      465.11     16.61 o
  -1 -13  11        3.37        3.53      3.32 o
   0 -13  11        0.46        0.48      2.34 o
   1 -13  11       85.49       86.70      6.10 o
   2 -13  11      537.01      554.45     13.95 o
   3 -13  11      354.08      373.42     11.90 o
   4 -13  11        9.40        9.83      3.43 o
   5 -13  11      670.37      766.16     22.26 o
  -4 -12  11        0.01       -0.75      3.41 o
  -3 -12  11       21.50       14.45      4.91 o
  -2 -12  11       42.87       44.08      6.01 o
  -1 -12  11        2.10        0.41      2.62 o
   0 -12  11       62.05       60.67      6.73 o
   1 -12  11      287.36      279.54      9.57 o
   2 -12  11       52.11       56.88      5.13 o
   3 -12  11      158.56      126.31     34.74 o
   4 -12  11       46.86       35.51      8.90 o
   5 -12  11      134.44      124.34     21.99 o
  -5 -11  11       26.56       24.46      6.68 o
  -4 -11  11      210.71      214.77     11.72 o
  -3 -11  11        2.41        3.19      3.26 o
  -2 -11  11        0.23        0.23      2.65 o
  -1 -11  11       46.66       42.59      4.35 o
   0 -11  11      231.23      224.04      8.26 o
   1 -11  11        1.42        2.48      2.21 o
   2 -11  11        4.75        8.45      2.58 o
   3 -11  11       98.52       88.02      5.94 o
   4 -11  11      256.18      268.73      9.78 o
   5 -11  11       31.02       32.87      4.56 o
   6 -11  11       62.96       47.38      8.02 o
  -5 -10  11        1.40        1.02      3.59 o
  -4 -10  11       47.83       38.66      5.92 o
  -3 -10  11       85.08       98.58      7.76 o
  -2 -10  11       34.99       33.48      4.05 o
  -1 -10  11      336.06      315.09      9.34 o
   0 -10  11      191.56      185.10      7.35 o
   1 -10  11      209.96      201.64      7.61 o
   2 -10  11      202.94      188.08      7.50 o
   3 -10  11       34.15       34.19      4.10 o
   4 -10  11       93.21       96.66      6.23 o
   5 -10  11        4.24        2.91      2.67 o
   6 -10  11       71.69       78.66      7.65 o
  -5  -9  11      422.75      430.50     15.73 o
  -4  -9  11        0.27        1.52      3.08 o
  -3  -9  11       60.29       57.00      5.87 o
  -2  -9  11        0.05       -1.12      1.72 o
  -1  -9  11        0.10       -0.59      1.80 o
   0  -9  11      185.85      180.91      6.97 o
   1  -9  11       30.95       32.16      3.51 o
   2  -9  11     1795.23     1674.90     27.14 o
   3  -9  11      619.08      605.96     12.87 o
   4  -9  11      388.97      381.59     10.77 o
   5  -9  11      107.14       99.08      6.38 o
   6  -9  11        2.26       -1.19      3.05 o
  -6  -8  11       16.00       14.96      4.92 o
  -5  -8  11        6.28        8.23      3.80 o
  -4  -8  11       10.43       11.65      3.82 o
  -3  -8  11      157.44      138.08      6.26 o
  -2  -8  11       71.41       61.17      4.44 o
  -1  -8  11      122.18       75.91     33.74 o
   0  -8  11      926.35      929.32     14.34 o
   1  -8  11      173.99      168.62      6.44 o
   2  -8  11        0.25        0.97      1.92 o
   3  -8  11       67.30       68.10      4.80 o
   4  -8  11        2.14        3.97      2.36 o
   5  -8  11       44.52       39.85      4.53 o
   6  -8  11        3.43        1.18      3.31 o
  -6  -7  11       32.22       31.31      5.64 o
  -5  -7  11      179.54      195.55      9.98 o
  -4  -7  11      324.10      318.34      9.41 o
  -3  -7  11        4.81        5.76      2.26 o
  -2  -7  11        8.88        7.59      2.37 o
  -1  -7  11      139.19      150.67      6.06 o
   0  -7  11        4.58        4.84      1.92 o
   1  -7  11      485.59      508.28     10.07 o
   2  -7  11      103.14       93.60      4.79 o
   3  -7  11      768.46      746.85     17.71 o
   4  -7  11      178.90      165.94      7.03 o
   5  -7  11       26.28       26.99      3.91 o
   6  -7  11        1.33        0.72      3.09 o
  -6  -6  11       47.84       58.77      8.42 o
  -5  -6  11       32.01       30.34      4.83 o
  -4  -6  11        1.59        8.59      2.57 o
  -3  -6  11      587.68      565.96     11.52 o
  -2  -6  11      185.17      176.26      7.52 o
  -1  -6  11       12.29       12.46      2.41 o
   0  -6  11       87.96       91.40      4.56 o
   1  -6  11        2.86        4.78      1.78 o
   2  -6  11      209.94      218.21      6.55 o
   3  -6  11       36.11       37.14      3.58 o
   4  -6  11        9.16        6.99      2.43 o
   5  -6  11       77.35       82.33      5.67 o
   6  -6  11       97.84      124.48      8.71 o
   7  -6  11        2.53        9.81      8.41 o
  -7  -5  11       91.17       87.12     15.41 o
  -6  -5  11       38.48       43.44     10.98 o
  -5  -5  11       59.40       71.48      5.13 o
  -4  -5  11        5.66        5.96      2.10 o
  -3  -5  11        0.25        1.05      1.89 o
  -2  -5  11      234.53      222.65      6.79 o
  -1  -5  11     1814.39     1833.32     28.05 o
   0  -5  11      153.16      134.08      4.91 o
   1  -5  11     1406.68     1361.88     22.29 o
   2  -5  11       43.11       50.88      3.30 o
   3  -5  11        8.56       12.48      2.41 o
   4  -5  11       84.54       84.79      5.20 o
   5  -5  11       47.81       41.10      4.33 o
   6  -5  11        6.45        9.44      3.89 o
   7  -5  11       24.05       31.28      5.23 o
  -7  -4  11       28.75       20.09      9.34 o
  -6  -4  11        8.22        7.24      6.31 o
  -5  -4  11       45.09       52.06      4.44 o
  -4  -4  11       45.96       52.27      4.14 o
  -3  -4  11      621.19      620.03     13.16 o
  -2  -4  11        6.35       14.26      7.72 o
  -1  -4  11     2402.39     2461.28     27.71 o
   0  -4  11      399.55      424.18      7.44 o
   1  -4  11      283.42      296.85      9.39 o
   2  -4  11      524.34      522.31      8.22 o
   3  -4  11      547.41      548.82     10.26 o
   4  -4  11      678.77      657.44     23.56 o
   5  -4  11       42.97       47.63      5.11 o
   6  -4  11       97.90      122.13     19.74 o
   7  -4  11        1.37        2.86      4.07 o
  -7  -3  11        7.80        3.50      6.31 o
  -6  -3  11       45.58       51.59      5.95 o
  -5  -3  11      261.99      292.52      7.95 o
  -4  -3  11        0.14       -0.43      1.45 o
  -3  -3  11       20.19       23.67      2.51 o
  -2  -3  11       20.28       21.20      2.54 o
  -1  -3  11      102.10      103.17      4.22 o
   0  -3  11       10.70       11.24      1.37 o
   1  -3  11        7.49        3.53      1.99 o
   2  -3  11      350.79      336.06     10.43 o
   3  -3  11        0.13       -1.41      1.41 o
   4  -3  11     1169.55     1156.55     29.97 o
   5  -3  11        2.50        1.28      3.46 o
   6  -3  11       82.43       84.41      7.59 o
  -7  -2  11       18.53       14.95      5.68 o
  -6  -2  11        6.24        3.98      3.79 o
  -5  -2  11        0.12       -0.66      1.78 o
  -4  -2  11       11.54       13.89      2.47 o
  -3  -2  11       94.36       98.99      5.62 o
  -2  -2  11      101.54      100.55      5.10 o
  -1  -2  11      287.96      312.28      7.22 o
   0  -2  11       41.85       39.91      3.89 o
   1  -2  11      268.02      275.60     11.07 o
   2  -2  11       94.40       78.35      6.69 o
   3  -2  11      311.77      301.95      8.43 o
   4  -2  11       25.44       19.23      3.59 o
   5  -2  11      226.80      219.01     12.71 o
   6  -2  11       71.50       78.72      7.49 o
  -7  -1  11       24.68       29.16      6.85 o
  -6  -1  11       61.19       58.73      7.74 o
  -5  -1  11       67.15       51.59      6.77 o
  -4  -1  11       27.89       27.70      2.98 o
  -3  -1  11        4.45        4.15      1.63 o
  -2  -1  11      166.30      150.03      5.76 o
  -1  -1  11     1193.35     1231.83     19.82 o
   0  -1  11       72.63      104.62      5.66 o
   1  -1  11        8.45       12.00      3.55 o
   2  -1  11      259.06      287.81      8.46 o
   3  -1  11        4.37        6.79      2.43 o
   4  -1  11        3.77        2.04      2.45 o
   5  -1  11        1.02       -0.09      2.48 o
   6  -1  11        0.51       -0.12      3.80 o
  -7   0  11       21.65       14.48      5.75 o
  -6   0  11      298.47      288.51     14.95 o
  -5   0  11       25.44       19.39      4.85 o
  -4   0  11      890.42      878.50     13.34 o
  -3   0  11       15.12       21.01      2.40 o
  -2   0  11      107.91      100.55      4.29 o
  -1   0  11      210.91      206.00      5.53 o
   0   0  11        2.33        2.54      2.24 o
   1   0  11        6.97        9.07      3.29 o
   2   0  11       25.14       17.31      2.45 o
   3   0  11      918.15      924.02     15.20 o
   4   0  11        8.17        9.08      3.06 o
   5   0  11       21.59       19.08      4.34 o
   6   0  11       13.38       11.44      7.47 o
  -7   1  11       34.16       36.25      7.43 o
  -6   1  11      111.92      114.90      9.99 o
  -5   1  11        9.36       12.56      4.36 o
  -4   1  11        4.80        3.65      1.79 o
  -3   1  11        0.08       -1.10      1.24 o
  -2   1  11      275.43      270.21      8.90 o
  -1   1  11      180.61      192.75      6.30 o
   0   1  11       38.90       27.05      2.74 o
   1   1  11     2482.65     2530.31     74.47 o
   2   1  11      414.55      409.93      9.39 o
   3   1  11      606.34      585.15     18.13 o
   4   1  11        1.85        1.29      2.65 o
   5   1  11        5.84        0.92      3.48 o
   6   1  11        0.01       -1.63      5.37 o
  -7   2  11       62.30       79.11      9.89 o
  -6   2  11        2.81        1.24      3.55 o
  -5   2  11       80.25       73.41      7.83 o
  -4   2  11       61.10       42.29      5.85 o
  -3   2  11      435.73      438.35      9.98 o
  -2   2  11        7.16        9.15      1.95 o
  -1   2  11        4.42        2.48      1.76 o
   0   2  11       61.80       60.96      4.04 o
   1   2  11      277.92      260.53      7.53 o
   2   2  11     2504.02     2408.55     39.11 o
   3   2  11       50.28       43.68      4.06 o
   4   2  11      324.36      316.77     15.30 o
   5   2  11        4.93        0.23      5.37 o
   6   2  11        3.57       -1.40      5.84 o
  -7   3  11        2.58       -2.44      3.71 o
  -6   3  11      124.72      129.64     10.96 o
  -5   3  11        9.01       10.17      4.37 o
  -4   3  11      232.70      219.93     11.57 o
  -3   3  11      283.28      282.24      9.57 o
  -2   3  11      687.51      660.54     15.57 o
  -1   3  11      150.21      151.40      6.40 o
   0   3  11      111.17      108.86      5.52 o
   1   3  11      155.51      153.94      6.56 o
   2   3  11      644.03      629.70     12.03 o
   3   3  11       77.54       70.49      5.69 o
   4   3  11        8.73        4.25      3.98 o
   5   3  11        1.48        0.00      5.61 o
  -7   4  11       62.72       75.63      9.89 o
  -6   4  11      102.04      114.89     10.63 o
  -5   4  11       67.47       63.39      7.76 o
  -4   4  11      133.69      132.45      9.37 o
  -3   4  11       32.05       28.47      2.73 o
  -2   4  11        5.49        7.19      2.06 o
  -1   4  11        0.61        1.73      1.81 o
   0   4  11      441.56      446.38      9.79 o
   1   4  11      151.68      150.31      6.25 o
   2   4  11       21.78       22.75      3.75 o
   3   4  11        0.41       -0.87      2.44 o
   4   4  11       22.85       14.71      7.47 o
   5   4  11       31.46       32.93     11.44 o
  -7   5  11       18.54       10.75      5.61 o
  -6   5  11       64.20       64.00      8.66 o
  -5   5  11        0.33        0.33      3.09 o
  -4   5  11        0.04        1.75      2.97 o
  -3   5  11       14.24       16.42      2.40 o
  -2   5  11      329.25      331.92     11.85 o
  -1   5  11      484.56      458.65     11.71 o
   0   5  11     1053.60     1009.36     17.29 o
   1   5  11      697.54      697.98     14.80 o
   2   5  11       53.31       50.93      4.96 o
   3   5  11       66.99       66.56      5.77 o
   4   5  11       14.17       12.14      7.47 o
   5   5  11       23.11       19.39      9.81 o
  -6   6  11       15.02       16.35      5.70 o
  -5   6  11       35.62       45.03      7.22 o
  -4   6  11      254.45      246.80     13.35 o
  -3   6  11       18.47       11.44      4.13 o
  -2   6  11        2.60        3.86      2.34 o
  -1   6  11      134.09      135.05      7.04 o
   0   6  11       79.89       80.30      5.82 o
   1   6  11       52.92       41.75      4.73 o
   2   6  11        8.35        4.04      2.87 o
   3   6  11      145.36      153.68     17.05 o
   4   6  11        4.68        1.17      6.31 o
  -6   7  11        0.67       -1.86      3.46 o
  -5   7  11       63.19       62.85      8.40 o
  -4   7  11        3.19        0.77      3.03 o
  -3   7  11       17.84       21.92      5.20 o
  -2   7  11       70.87       72.29      5.66 o
  -1   7  11      133.18      142.93      7.60 o
   0   7  11       88.13       90.18      6.33 o
   1   7  11      127.69      114.43      7.18 o
   2   7  11       50.19       59.42      7.51 o
   3   7  11        0.82        1.40      5.84 o
   4   7  11       15.37        8.41      8.17 o
  -6   8  11        5.04        0.25      4.15 o
  -5   8  11       97.77      111.16     10.82 o
  -4   8  11       39.22       45.04      7.27 o
  -3   8  11        1.34       -0.45      2.89 o
  -2   8  11        3.67        0.02      2.32 o
  -1   8  11       54.41       55.06      5.56 o
   0   8  11        3.07        2.08      2.55 o
   1   8  11        0.11        0.16      2.65 o
   2   8  11       80.11       81.65      8.81 o
   3   8  11       33.33       33.87     10.98 o
  -5   9  11      136.66      147.00     14.48 o
  -4   9  11        1.68        0.66      3.71 o
  -3   9  11      314.46      318.07     15.76 o
  -2   9  11      227.19      215.85     12.63 o
  -1   9  11      113.47      115.33      7.63 o
   0   9  11       35.43       44.77      5.42 o
   1   9  11       23.49       32.69      7.24 o
   2   9  11       25.12       21.86      6.10 o
  -5  10  11       40.39       48.85     10.86 o
  -4  10  11       24.30       21.24      6.51 o
  -3  10  11        1.87        2.01      4.04 o
  -2  10  11       46.75       50.78      7.76 o
  -1  10  11      150.55      168.53      9.35 o
   0  10  11       23.73       25.97      6.11 o
   1  10  11       56.91       55.30      8.01 o
   2  10  11      204.17      200.39     21.25 o
  -4  11  11        9.62       11.18      5.65 o
  -3  11  11       38.72       50.21      8.25 o
  -2  11  11       17.77       22.60      6.89 o
  -1  11  11        4.57        2.57      6.31 o
   0  11  11       87.96      103.64     10.48 o
   0 -16  12        1.20       -1.38      3.72 o
   1 -16  12       13.23        6.87      4.17 o
   2 -16  12       48.05       48.04      6.98 o
  -2 -15  12        9.29        7.00      4.50 o
  -1 -15  12      234.37      231.90     12.78 o
   0 -15  12      201.04      212.31     11.98 o
   1 -15  12       46.39       46.97      6.70 o
   2 -15  12       30.11       36.15      5.10 o
   3 -15  12       37.29       38.28      5.32 o
   4 -15  12        6.37        3.09      3.37 o
  -3 -14  12      267.99      243.29     13.43 o
  -2 -14  12      136.25      158.21     10.91 o
  -1 -14  12        0.48        2.16      3.63 o
   0 -14  12       30.50       26.97      5.51 o
   1 -14  12        1.01        1.93      2.76 o
   2 -14  12      213.55      224.94      9.65 o
   3 -14  12        5.65        7.56      3.35 o
   4 -14  12      131.19      146.64      8.44 o
  -3 -13  12       21.56       18.29      5.52 o
  -2 -13  12      556.59      542.52     18.27 o
  -1 -13  12      302.68      320.73     13.43 o
   0 -13  12       40.22       38.43      4.63 o
   1 -13  12       44.08       46.53      4.90 o
   2 -13  12       67.25       66.22      5.66 o
   3 -13  12        9.01        6.65      2.64 o
   4 -13  12        0.20        1.28      2.86 o
   5 -13  12        4.20        4.02      3.32 o
  -4 -12  12        2.93        2.18      3.77 o
  -3 -12  12        0.73        4.65      3.63 o
  -2 -12  12        1.86        0.29      3.22 o
  -1 -12  12        1.36       -0.56      2.62 o
   0 -12  12       10.44       13.80      3.22 o
   1 -12  12      157.62      143.41      8.26 o
   2 -12  12      176.45      185.93      8.22 o
   3 -12  12      618.96      672.97     15.29 o
   4 -12  12      682.06      711.56     16.19 o
   5 -12  12       15.79       16.55      4.06 o
  -4 -11  12       16.60        8.07      4.31 o
  -3 -11  12       12.38       10.13      4.15 o
  -2 -11  12        0.08       -0.48      2.64 o
  -1 -11  12       62.06       55.94      4.82 o
   0 -11  12      426.97      409.30     14.39 o
   1 -11  12        7.00        3.96      2.36 o
   2 -11  12      141.21      141.93      6.98 o
   3 -11  12      133.40      127.38      6.88 o
   4 -11  12       58.28       74.06      5.89 o
   5 -11  12       97.73      104.11      7.00 o
   6 -11  12       39.34       45.78     12.85 o
  -5 -10  12      156.82      168.15     10.69 o
  -4 -10  12        5.01        7.85      3.74 o
  -3 -10  12       20.27       31.14      5.15 o
  -2 -10  12        5.87        6.44      2.47 o
  -1 -10  12       13.93       13.08      2.96 o
   0 -10  12       14.23       14.30      3.02 o
   1 -10  12      281.05      274.92      8.88 o
   2 -10  12       56.65       48.13      4.42 o
   3 -10  12      403.87      407.54     11.15 o
   4 -10  12      533.99      526.67     13.18 o
   5 -10  12       60.44       57.02      6.66 o
   6 -10  12       11.42       14.85      6.11 o
  -5  -9  12      138.68      146.68      9.84 o
  -4  -9  12       79.29       77.10      7.13 o
  -3  -9  12      110.87      111.57      7.67 o
  -2  -9  12        0.12        2.33      1.99 o
  -1  -9  12      559.86      407.34    110.97 o
   0  -9  12      795.83      744.56     13.73 o
   1  -9  12        3.91        3.90      2.15 o
   2  -9  12       59.42       58.96      4.59 o
   3  -9  12        7.84        7.78      3.03 o
   4  -9  12        6.00        8.07      2.78 o
   5  -9  12       47.86       48.64      6.16 o
   6  -9  12        0.28        0.45      3.47 o
  -6  -8  12        5.85        3.03      3.75 o
  -5  -8  12        2.80        3.66      3.35 o
  -4  -8  12      333.32      326.04     12.58 o
  -3  -8  12        0.01        0.49      1.96 o
  -2  -8  12        0.21        0.28      1.87 o
  -1  -8  12      104.71      105.35      5.56 o
   0  -8  12      907.93      846.82     13.99 o
   1  -8  12      236.02      216.56      7.36 o
   2  -8  12      140.62      131.72      6.30 o
   3  -8  12     1352.89     1260.89     17.88 o
   4  -8  12       60.02       58.52      4.81 o
   5  -8  12        1.40        1.49      2.74 o
   6  -8  12        0.04       -1.58      3.17 o
  -6  -7  12       12.31       13.08      8.41 o
  -5  -7  12       55.76       54.94      6.84 o
  -4  -7  12        6.75        9.15      2.74 o
  -3  -7  12        5.23       10.73      2.68 o
  -2  -7  12       33.92       13.95      7.81 o
  -1  -7  12      830.96      829.00     13.58 o
   0  -7  12       18.43       19.27      2.84 o
   1  -7  12      101.20       92.59      4.73 o
   2  -7  12       78.31       87.79      4.77 o
   3  -7  12       48.82       54.18      4.30 o
   4  -7  12      107.94      106.12      5.93 o
   5  -7  12        6.85        8.16      3.49 o
   6  -7  12        0.79        0.96      3.33 o
  -6  -6  12      720.30      705.57     35.97 o
  -5  -6  12       17.07       18.98      4.34 o
  -4  -6  12      346.93      321.91      9.52 o
  -3  -6  12       87.28       84.18      5.03 o
  -2  -6  12       28.85       29.25      3.36 o
  -1  -6  12      138.21      153.29      6.27 o
   0  -6  12      186.19      191.98      6.26 o
   1  -6  12      206.45      203.09      6.24 o
   2  -6  12     1425.04     1352.70     28.17 o
   3  -6  12      610.97      611.49     11.57 o
   4  -6  12       23.00       29.70      3.62 o
   5  -6  12        3.23        1.64      2.91 o
   6  -6  12        0.46        3.04      3.35 o
  -6  -5  12       46.67       46.94     11.21 o
  -5  -5  12       46.49       50.95      4.63 o
  -4  -5  12      148.33      148.48      6.49 o
  -3  -5  12     1734.44     1692.91     19.67 o
  -2  -5  12     2211.55     2164.47     28.01 o
  -1  -5  12     1806.76     1728.44     36.17 o
   0  -5  12      117.82      114.27      4.61 o
   1  -5  12       16.22       14.44      1.86 o
   2  -5  12      398.68      396.45      7.73 o
   3  -5  12      321.45      330.79      8.32 o
   4  -5  12       42.45       50.46      5.65 o
   5  -5  12       28.88       39.53      5.62 o
   6  -5  12        2.74        5.54      3.67 o
  -7  -4  12        2.36       -5.14      5.14 o
  -6  -4  12        0.16       -0.93      5.14 o
  -5  -4  12        0.03       -0.36      1.95 o
  -4  -4  12        9.98       11.85      2.62 o
  -3  -4  12        2.67        0.81      1.30 o
  -2  -4  12      109.52      114.24      5.27 o
  -1  -4  12      395.49      376.11      8.18 o
   0  -4  12     1521.36     1477.23     25.52 o
   1  -4  12      526.41      586.93     16.68 o
   2  -4  12      141.74      132.57      7.14 o
   3  -4  12       95.29      100.97      4.82 o
   4  -4  12        0.39       -0.54      2.36 o
   5  -4  12        2.20       -0.73      3.05 o
   6  -4  12       45.08       51.60      6.72 o
  -7  -3  12        3.07        6.54      7.01 o
  -6  -3  12        1.25        1.99      3.69 o
  -5  -3  12       57.87       65.34      4.31 o
  -4  -3  12      608.77      601.42     10.67 o
  -3  -3  12      605.61      551.72     30.56 o
  -2  -3  12      284.46      266.27      9.88 o
  -1  -3  12       24.97       32.88      2.83 o
   0  -3  12        0.90        0.86      1.91 o
   1  -3  12       16.06       22.19      3.56 o
   2  -3  12      109.62      108.82      6.65 o
   3  -3  12      279.33      254.48     12.39 o
   4  -3  12      432.52      401.07     16.27 o
   5  -3  12      818.84      812.72     24.36 o
   6  -3  12       29.89       31.97      6.39 o
  -7  -2  12      157.34      170.24     13.54 o
  -6  -2  12       42.76       50.15      7.43 o
  -5  -2  12       32.78       29.68      5.70 o
  -4  -2  12        3.09        0.98      1.78 o
  -3  -2  12       22.79       21.00      2.76 o
  -2  -2  12       13.31        5.47      2.23 o
  -1  -2  12       42.44       49.86      3.14 o
   0  -2  12     1751.95     1693.65     21.89 o
   1  -2  12        2.77       -0.96      1.84 o
   2  -2  12      937.61      892.26     21.47 o
   3  -2  12      841.53      800.92     21.54 o
   4  -2  12      190.84      179.22     11.22 o
   5  -2  12        2.32        0.91      3.25 o
   6  -2  12       81.65       80.56      7.81 o
  -7  -1  12        1.16        3.27      4.70 o
  -6  -1  12      168.46      176.73     12.05 o
  -5  -1  12      321.76      300.38     14.12 o
  -4  -1  12      337.16      329.03      8.25 o
  -3  -1  12        0.03       -0.24      1.39 o
  -2  -1  12       38.53       40.50      3.16 o
  -1  -1  12      363.05      335.97      7.09 o
   0  -1  12        1.82        4.51      2.26 o
   1  -1  12       65.10       59.78      6.01 o
   2  -1  12       22.23       14.14      4.04 o
   3  -1  12      258.07      238.80     12.30 o
   4  -1  12      467.05      466.40     17.80 o
   5  -1  12        0.14       -1.89      2.64 o
   6  -1  12       33.58       29.53      6.93 o
  -7   0  12      121.84      152.31     12.46 o
  -6   0  12       30.67       32.07      6.51 o
  -5   0  12       66.35       66.17      9.34 o
  -4   0  12       36.73       36.09      3.44 o
  -3   0  12       62.30       64.22      3.88 o
  -2   0  12       32.19       29.35      2.80 o
  -1   0  12      999.24      954.12     11.90 o
   0   0  12      290.05      243.03     10.72 o
   1   0  12       16.47       26.13      4.62 o
   2   0  12       79.38       90.93      7.76 o
   3   0  12       59.33       48.04      6.44 o
   4   0  12        7.81        4.52      3.79 o
   5   0  12        5.74        3.76      3.18 o
   6   0  12        0.04        4.67      6.31 o
  -7   1  12        2.15        2.76      4.36 o
  -6   1  12      119.59      113.54     11.09 o
  -5   1  12      583.95      578.92     19.63 o
  -4   1  12       57.34       47.11      4.13 o
  -3   1  12      498.86      485.93      9.31 o
  -2   1  12      156.69      161.68      5.56 o
  -1   1  12      133.99      136.93      5.64 o
   0   1  12       56.59       53.05      3.37 o
   1   1  12       69.82       83.92      3.90 o
   2   1  12      326.78      328.08     26.86 o
   3   1  12      527.49      510.51     17.78 o
   4   1  12      290.96      302.70     12.29 o
   5   1  12       18.82       16.32      5.55 o
   6   1  12        5.32       -1.17      6.31 o
  -7   2  12        5.19        2.37      4.32 o
  -6   2  12        0.84        2.94      3.70 o
  -5   2  12       32.38       30.08      5.85 o
  -4   2  12       31.41       32.93      5.49 o
  -3   2  12      112.40      109.70      5.12 o
  -2   2  12       64.20       67.61      3.99 o
  -1   2  12     1687.12     1675.85     37.23 o
   0   2  12     1935.30     2005.96     37.48 o
   1   2  12        6.98        2.90      1.97 o
   2   2  12     1684.35     1646.32     30.14 o
   3   2  12        2.54        1.58      2.73 o
   4   2  12        2.12        2.10      3.69 o
   5   2  12        0.07       -1.40      5.61 o
  -7   3  12        0.17        1.26      4.21 o
  -6   3  12       34.37       37.13      7.36 o
  -5   3  12      354.40      379.22     16.57 o
  -4   3  12      605.23      563.77     18.44 o
  -3   3  12      593.43      587.18     25.32 o
  -2   3  12      296.93      299.47      9.17 o
  -1   3  12        7.19       11.52      2.70 o
   0   3  12       55.22       52.67      4.32 o
   1   3  12      142.78      158.92      6.86 o
   2   3  12      458.82      402.11     12.85 o
   3   3  12      872.54      850.54     23.14 o
   4   3  12       76.50       73.80     11.33 o
   5   3  12       57.84       60.72     13.55 o
  -7   4  12        0.62        1.35      4.54 o
  -6   4  12      116.82      105.04     10.48 o
  -5   4  12       33.86       33.54      6.44 o
  -4   4  12       37.19       30.94      5.65 o
  -3   4  12      649.04      686.06     10.03 o
  -2   4  12       13.04       10.48      2.33 o
  -1   4  12     1062.64     1037.41     20.43 o
   0   4  12      586.38      569.42     11.27 o
   1   4  12      133.37      138.04      6.12 o
   2   4  12      151.47      163.71     10.51 o
   3   4  12       27.48       26.83      5.82 o
   4   4  12        0.32       -3.97      3.97 o
   5   4  12       76.04      105.33     16.82 o
  -6   5  12      147.47      142.52     11.89 o
  -5   5  12       30.01       32.47      6.43 o
  -4   5  12       58.40       48.12      6.72 o
  -3   5  12      302.49      303.63     13.49 o
  -2   5  12       89.25       89.59      6.42 o
  -1   5  12      105.44      103.60      7.63 o
   0   5  12       28.10       25.38      3.81 o
   1   5  12      286.69      294.37     10.14 o
   2   5  12       30.15       35.18      6.01 o
   3   5  12        3.59        0.23      5.14 o
   4   5  12       10.70        9.58      7.47 o
  -6   6  12        7.57        5.48      4.70 o
  -5   6  12        1.03        0.13      3.22 o
  -4   6  12      116.45      118.41      9.82 o
  -3   6  12      143.76      131.93      9.57 o
  -2   6  12      558.00      592.80     14.20 o
  -1   6  12     1211.66     1196.95     20.13 o
   0   6  12       96.74       94.13      6.31 o
   1   6  12      232.99      232.04      9.62 o
   2   6  12       55.46       55.35      9.34 o
   3   6  12       33.72       29.90     10.04 o
   4   6  12       25.33       26.39     10.51 o
  -6   7  12      203.13      214.45     14.84 o
  -5   7  12      233.94      243.99     25.11 o
  -4   7  12        4.40        4.02      3.76 o
  -3   7  12       34.37       31.93      6.15 o
  -2   7  12        0.27        0.45      2.23 o
  -1   7  12        0.87        1.39      2.46 o
   0   7  12      318.08      335.33     15.90 o
   1   7  12       27.39       23.29      4.25 o
   2   7  12       25.75       19.39      8.41 o
   3   7  12      124.36      155.08     17.98 o
  -5   8  12       65.05       71.88      9.47 o
  -4   8  12      119.20      130.13     10.94 o
  -3   8  12       39.81       38.62      6.67 o
  -2   8  12      155.10      163.37     11.56 o
  -1   8  12      258.96      265.75     10.74 o
   0   8  12       73.28       68.39      6.15 o
   1   8  12        3.94        4.38      3.88 o
   2   8  12        6.26        5.61      6.31 o
   3   8  12        0.26       -0.47      7.01 o
  -5   9  12      226.15      244.41     15.76 o
  -4   9  12        8.92       11.50      5.15 o
  -3   9  12        3.88        4.62      4.28 o
  -2   9  12        0.67        2.34      3.80 o
  -1   9  12       35.50       36.07      5.25 o
   0   9  12       60.68       73.62      6.73 o
   1   9  12       30.13       28.03     10.04 o
   2   9  12        8.57        8.64      7.47 o
  -4  10  12      236.98      257.36     19.85 o
  -3  10  12        1.05       -1.24      3.88 o
  -2  10  12      512.84      571.65     21.18 o
  -1  10  12      219.48      234.77     11.14 o
   0  10  12        0.04        2.04      4.02 o
   1  10  12       12.07       11.21      8.41 o
  -3  11  12        0.24        2.34      4.46 o
  -2  11  12       10.34       10.28      5.45 o
  -1  11  12        0.36        5.14      6.31 o
   0 -16  13      105.23      126.20     16.66 o
   1 -16  13        5.75        7.09      4.43 o
   2 -16  13        8.88        8.73      4.46 o
  -1 -15  13       24.12       21.54      5.99 o
   0 -15  13       41.76       42.57      7.31 o
   1 -15  13       13.29       13.77      4.81 o
   2 -15  13        0.09       -0.80      2.82 o
   3 -15  13       22.20       26.25      4.99 o
  -2 -14  13      337.33      365.49     15.58 o
  -1 -14  13       30.62       28.20      5.84 o
   0 -14  13      202.96      195.77     11.04 o
   1 -14  13      203.22      216.97      9.56 o
   2 -14  13       13.41        9.19      3.34 o
   3 -14  13        0.17        0.81      2.80 o
   4 -14  13        3.94        3.70      3.40 o
  -3 -13  13      202.65      201.79     12.04 o
  -2 -13  13       14.00       20.79      5.42 o
  -1 -13  13       24.77       29.89      5.60 o
   0 -13  13        1.20        1.84      2.76 o
   1 -13  13       38.91       27.89      5.03 o
   2 -13  13      419.14      436.98     12.83 o
   3 -13  13      126.19      120.92      7.42 o
   4 -13  13        1.64        2.59      3.03 o
   5 -13  13      212.97      223.16     12.18 o
  -4 -12  13        0.79        0.00      3.42 o
  -3 -12  13       53.71       66.79      7.60 o
  -2 -12  13      180.68      184.98     10.68 o
  -1 -12  13      180.87      173.39      9.77 o
   0 -12  13       96.37      102.32      6.41 o
   1 -12  13      238.36      236.33      9.20 o
   2 -12  13       37.18       38.84      4.53 o
   3 -12  13      207.45      213.80      9.14 o
   4 -12  13        0.70        0.57      2.75 o
   5 -12  13        6.11        4.89      3.97 o
  -4 -11  13       21.34       25.03      5.66 o
  -3 -11  13        7.97       13.19      4.40 o
  -2 -11  13       37.19       30.51      5.20 o
  -1 -11  13       21.48       22.11      3.64 o
   0 -11  13       98.96       90.62      5.87 o
   1 -11  13        4.80        6.74      2.64 o
   2 -11  13      377.65      373.46     10.98 o
   3 -11  13      102.73      100.88      6.37 o
   4 -11  13      270.00      275.70     12.31 o
   5 -11  13       39.00       46.94      6.51 o
  -5 -10  13        0.06       -0.15      3.85 o
  -4 -10  13        5.64        6.81      3.74 o
  -3 -10  13       80.29       84.37      7.45 o
  -2 -10  13       25.89       25.96      3.74 o
  -1 -10  13       68.69       36.28      9.99 o
   0 -10  13       59.94       56.58      4.78 o
   1 -10  13      155.20      151.60      6.88 o
   2 -10  13        1.56        0.80      2.02 o
   3 -10  13        0.30       -1.41      1.92 o
   4 -10  13      135.42      151.66      9.30 o
   5 -10  13        0.11        0.07      3.13 o
   6 -10  13       33.48       34.22      6.23 o
  -5  -9  13      313.18      338.21     14.29 o
  -4  -9  13       37.06       45.71      6.08 o
  -3  -9  13       44.98       42.68      5.52 o
  -2  -9  13        0.01       -1.10      1.85 o
  -1  -9  13        8.60       11.88      2.80 o
   0  -9  13      215.88      190.39      7.48 o
   1  -9  13        9.17        7.08      2.49 o
   2  -9  13      331.85      321.54      9.38 o
   3  -9  13       12.71       12.08      2.85 o
   4  -9  13      145.17      148.49      8.94 o
   5  -9  13       40.24       42.70      6.15 o
   6  -9  13        0.01       -0.54      3.38 o
  -5  -8  13        0.25        2.09      3.41 o
  -4  -8  13       49.99       54.18      6.77 o
  -3  -8  13       37.80       44.35      4.32 o
  -2  -8  13       75.27       50.40     13.77 o
  -1  -8  13      195.03      178.31      7.05 o
   0  -8  13     1802.48     1709.45     21.20 o
   1  -8  13      142.56      136.15      5.97 o
   2  -8  13        0.01        0.26      1.79 o
   3  -8  13       17.85       18.97      3.20 o
   4  -8  13        0.98        0.85      2.65 o
   5  -8  13        1.21       -0.33      2.73 o
   6  -8  13        0.65       -1.24      3.30 o
  -6  -7  13       67.96       51.85     12.61 o
  -5  -7  13        2.23        3.01      3.04 o
  -4  -7  13      254.47      270.13      9.20 o
  -3  -7  13      100.63       93.68      5.59 o
  -2  -7  13       42.96       42.58      4.01 o
  -1  -7  13      350.72      331.25      9.02 o
   0  -7  13       13.48       21.86      2.99 o
   1  -7  13      943.05      881.58     13.40 o
   2  -7  13      171.64      175.11      6.37 o
   3  -7  13        6.85        6.83      3.29 o
   4  -7  13      234.76      235.16     10.91 o
   5  -7  13       62.00       61.80      6.73 o
   6  -7  13        0.00        1.79      3.50 o
  -6  -6  13        0.00       -0.70      5.14 o
  -5  -6  13       81.01       76.08      6.69 o
  -4  -6  13        2.53       -0.43      2.00 o
  -3  -6  13        0.08        1.61      1.97 o
  -2  -6  13       96.69       85.63      5.08 o
  -1  -6  13      268.78      250.75      7.62 o
   0  -6  13      376.78      381.59      8.68 o
   1  -6  13      211.44      234.46      9.17 o
   2  -6  13      116.35      119.14      4.81 o
   3  -6  13       92.30       82.42      6.77 o
   4  -6  13        0.17       -1.13      2.55 o
   5  -6  13      154.41      160.07      9.61 o
   6  -6  13      140.50      155.27     10.20 o
  -6  -5  13        0.13        1.17      5.61 o
  -5  -5  13       88.45       98.50      6.05 o
  -4  -5  13       22.40       23.85      3.35 o
  -3  -5  13        1.09        0.34      1.83 o
  -2  -5  13      218.01      217.01      8.30 o
  -1  -5  13     1366.75     1360.20     21.19 o
   0  -5  13       29.70       35.39      3.04 o
   1  -5  13     1297.67     1277.55     20.99 o
   2  -5  13      572.30      556.20     14.61 o
   3  -5  13     1288.33     1200.66     22.25 o
   4  -5  13        5.59        5.63      3.19 o
   5  -5  13       13.77       12.76      4.12 o
   6  -5  13       14.00       13.61      4.61 o
  -6  -4  13       18.90       12.38      7.24 o
  -5  -4  13       62.20       64.35      4.99 o
  -4  -4  13       15.87       15.70      2.95 o
  -3  -4  13     1042.20     1031.77     18.86 o
  -2  -4  13     3061.29     3021.10     77.05 o
  -1  -4  13     1118.64     1096.88     16.24 o
   0  -4  13      343.44      324.61     13.04 o
   1  -4  13       85.38       71.02      5.69 o
   2  -4  13       71.49       59.55      5.60 o
   3  -4  13       74.29       86.39      6.78 o
   4  -4  13      125.17      116.49      7.95 o
   5  -4  13        9.86        7.64      3.63 o
   6  -4  13       97.54      117.22      9.24 o
  -7  -3  13        7.18        2.34      6.07 o
  -6  -3  13       10.37        9.28      4.69 o
  -5  -3  13       90.39      106.71      6.16 o
  -4  -3  13      123.98      130.31      5.39 o
  -3  -3  13        1.25        0.24      1.82 o
  -2  -3  13     1359.26     1362.75     20.50 o
  -1  -3  13      105.09      105.15      4.50 o
   0  -3  13      203.47      176.78      7.82 o
   1  -3  13      138.04      140.60      7.27 o
   2  -3  13        1.85        2.72      2.43 o
   3  -3  13       93.61       82.06      8.01 o
   4  -3  13      223.03      208.99     12.37 o
   5  -3  13       14.29       11.69      5.04 o
   6  -3  13       69.35       62.11      7.26 o
  -7  -2  13        7.29        8.79      5.44 o
  -6  -2  13       18.34       23.93      5.06 o
  -5  -2  13       45.18       44.70      6.67 o
  -4  -2  13        5.18        4.18      2.05 o
  -3  -2  13      120.68      112.64      5.26 o
  -2  -2  13     1240.35     1223.75     19.32 o
  -1  -2  13      186.66      179.42      5.42 o
   0  -2  13      156.91      162.38      7.49 o
   1  -2  13       46.36       43.73      4.71 o
   2  -2  13      112.96      100.55      8.09 o
   3  -2  13      417.01      401.93     18.22 o
   4  -2  13       61.50       62.94      7.68 o
   5  -2  13      201.19      216.40     13.54 o
   6  -2  13        2.30        2.05      3.67 o
  -7  -1  13        0.90        0.15      4.36 o
  -6  -1  13       16.31       16.29      7.36 o
  -5  -1  13       12.74       12.85      4.54 o
  -4  -1  13       45.11       45.68      3.73 o
  -3  -1  13       24.19       25.20      2.93 o
  -2  -1  13       26.61       23.31      2.78 o
  -1  -1  13       20.49       20.19      2.34 o
   0  -1  13       41.87       34.22      4.15 o
   1  -1  13      334.31      321.17     13.13 o
   2  -1  13      188.36      161.69      9.99 o
   3  -1  13       61.96       52.62      6.77 o
   4  -1  13        0.34        3.14      3.59 o
   5  -1  13        0.67        2.45      3.14 o
   6  -1  13       23.35       28.36      7.08 o
  -7   0  13       30.09       37.57      7.82 o
  -6   0  13      129.77      124.92     10.90 o
  -5   0  13      263.85      246.37     13.13 o
  -4   0  13      596.10      575.38     13.69 o
  -3   0  13      346.48      337.51      8.60 o
  -2   0  13      112.94      110.80      5.06 o
  -1   0  13       53.55       51.31      3.61 o
   0   0  13       35.64       29.18      4.87 o
   1   0  13       48.56       43.54      5.70 o
   2   0  13        3.54       -1.47      2.58 o
   3   0  13       16.32       19.98      5.20 o
   4   0  13        0.31        2.57      4.20 o
   5   0  13       22.44       15.42      4.48 o
  -7   1  13        8.46        7.59      5.45 o
  -6   1  13       59.83       57.71      8.21 o
  -5   1  13        5.84        7.28      5.96 o
  -4   1  13        0.18       -2.39      2.39 o
  -3   1  13       10.40        8.03      2.19 o
  -2   1  13      298.20      292.22      7.60 o
  -1   1  13      782.10      826.76     14.00 o
   0   1  13      146.50      140.26      4.87 o
   1   1  13      231.54      227.85     11.47 o
   2   1  13       96.28       92.87      8.21 o
   3   1  13        7.74        8.08      4.09 o
   4   1  13       10.03        4.71      3.23 o
   5   1  13        2.00        0.12      3.96 o
  -7   2  13        8.71       10.09      5.77 o
  -6   2  13       58.51       64.74      8.73 o
  -5   2  13      149.03      125.84     10.51 o
  -4   2  13      353.34      340.42     15.88 o
  -3   2  13      128.85      138.17      5.53 o
  -2   2  13       61.09       60.30      4.00 o
  -1   2  13       87.23       79.00      5.03 o
   0   2  13      175.81      178.18      6.56 o
   1   2  13        0.02       -1.18      2.46 o
   2   2  13      530.99      504.72     17.63 o
   3   2  13      556.18      521.48     17.99 o
   4   2  13      175.50      167.85     11.95 o
   5   2  13       11.36        8.88      7.71 o
  -7   3  13        8.46        1.76      4.87 o
  -6   3  13        4.66        2.62      3.75 o
  -5   3  13      130.46      138.55     10.64 o
  -4   3  13      190.91      196.68     11.46 o
  -3   3  13        7.23        8.76      2.23 o
  -2   3  13      941.72      915.57     14.19 o
  -1   3  13        0.73        1.88      2.06 o
   0   3  13     1521.15     1544.68     19.75 o
   1   3  13      184.71      174.47     10.65 o
   2   3  13        0.29        0.99      2.49 o
   3   3  13      264.13      238.73     16.12 o
   4   3  13        1.38        8.88      7.01 o
   5   3  13        0.42       -3.04      5.61 o
  -6   4  13       60.75       70.68      9.23 o
  -5   4  13        0.75       -1.94      3.05 o
  -4   4  13       19.47       14.55      4.52 o
  -3   4  13        3.87        2.57      1.61 o
  -2   4  13       14.14       13.93      5.69 o
  -1   4  13      153.01      154.29      7.20 o
   0   4  13       60.95       61.54      4.44 o
   1   4  13       26.60       26.25      4.40 o
   2   4  13      814.16      819.14     23.10 o
   3   4  13       30.96       16.46      5.25 o
   4   4  13       60.38       64.93     13.31 o
  -6   5  13        3.97        3.00      4.19 o
  -5   5  13       51.89       54.38      7.91 o
  -4   5  13       42.31       38.72      6.42 o
  -3   5  13       31.32       33.10      5.72 o
  -2   5  13      992.60     1022.78     29.44 o
  -1   5  13       25.61       29.05      4.06 o
   0   5  13        1.01       -0.12      2.20 o
   1   5  13       50.49       47.22      6.67 o
   2   5  13       70.47       66.03      7.95 o
   3   5  13       40.72       41.57     10.98 o
   4   5  13        5.77        0.47      6.54 o
  -6   6  13        5.96        7.45      5.02 o
  -5   6  13       14.00       17.16      5.72 o
  -4   6  13      292.79      295.75     15.06 o
  -3   6  13      396.02      406.78     16.49 o
  -2   6  13       77.53       83.69      6.20 o
  -1   6  13      259.97      265.39     10.17 o
   0   6  13        3.34        3.82      2.73 o
   1   6  13      136.68      143.80     10.49 o
   2   6  13        9.65        9.66      4.69 o
   3   6  13       35.83       35.03     10.74 o
  -5   7  13       35.41       23.61      6.89 o
  -4   7  13       10.72       10.05      4.77 o
  -3   7  13      838.11      869.74     24.74 o
  -2   7  13        4.69        3.94      2.90 o
  -1   7  13      549.65      588.80     15.28 o
   0   7  13      246.08      252.71     10.45 o
   1   7  13       19.01       23.76      5.68 o
   2   7  13        7.96        7.94      6.77 o
   3   7  13        0.00        1.17      6.07 o
  -5   8  13       51.43       63.49      9.23 o
  -4   8  13      128.65      145.53     11.95 o
  -3   8  13       26.72       25.56      6.19 o
  -2   8  13        1.48       -0.13      3.36 o
  -1   8  13       10.20        9.55      3.64 o
   0   8  13        1.35       -1.58      3.62 o
   1   8  13      192.73      191.75     18.68 o
   2   8  13        3.07        9.58      7.94 o
  -4   9  13       15.27       12.57      5.49 o
  -3   9  13      180.19      188.60     13.00 o
  -2   9  13       41.79       33.61      6.61 o
  -1   9  13       45.83       54.44      6.15 o
   0   9  13       99.26       97.16     14.01 o
   1   9  13       51.50       51.15     12.14 o
  -3  10  13        4.47        8.12      5.28 o
  -2  10  13        1.00        3.64      4.71 o
  -1  10  13      112.58      123.25     10.73 o
   0  10  13        0.74       -3.04      6.07 o
  -1 -15  14       47.46       47.18      7.21 o
   0 -15  14      263.47      258.87     13.18 o
   1 -15  14      123.53      133.06      9.94 o
   2 -15  14      129.23       93.72     35.11 o
   3 -15  14       31.78       25.86      6.06 o
  -2 -14  14      204.76      207.74     13.13 o
  -1 -14  14       14.30       15.86      5.07 o
   0 -14  14       21.99       19.87      5.09 o
   1 -14  14      229.06      159.07     57.10 o
   2 -14  14       50.34       56.59      5.84 o
   3 -14  14      335.13      366.14     15.19 o
   4 -14  14       97.67      104.52      9.20 o
  -3 -13  14       28.87       28.74      6.02 o
  -2 -13  14       54.17       64.11      7.59 o
  -1 -13  14      753.92      773.20     20.77 o
   0 -13  14      127.67      115.09     16.42 o
   1 -13  14        0.79       -0.02      2.53 o
   2 -13  14      247.85      266.68     10.42 o
   3 -13  14        5.95        4.34      3.59 o
   4 -13  14        1.01       -0.10      3.36 o
  -4 -12  14        6.12        5.67      4.37 o
  -3 -12  14       24.51       26.02      5.73 o
  -2 -12  14       35.43       42.71      6.29 o
  -1 -12  14       29.05       29.34      5.30 o
   0 -12  14       51.26       51.96      5.13 o
   1 -12  14       35.54       34.55      4.45 o
   2 -12  14        1.53        1.92      2.43 o
   3 -12  14      418.77      423.54     15.40 o
   4 -12  14       76.93       82.75      8.14 o
   5 -12  14        1.06        0.21      3.81 o
  -4 -11  14        1.08        1.35      3.34 o
  -3 -11  14        8.62        8.88      4.12 o
  -2 -11  14      120.68      142.52      9.05 o
  -1 -11  14      442.60      385.16     45.97 o
   0 -11  14       37.40       37.51      4.40 o
   1 -11  14       27.42       32.56      4.10 o
   2 -11  14       20.71       15.45      3.31 o
   3 -11  14        1.93       -0.72      2.67 o
   4 -11  14       33.27       34.40      5.84 o
   5 -11  14       63.94       63.98      7.55 o
  -5 -10  14      247.27      305.61     14.34 o
  -4 -10  14        5.75        5.24      3.76 o
  -3 -10  14        3.93        6.02      3.61 o
  -2 -10  14        0.36        0.42      2.30 o
  -1 -10  14       11.23        8.81      2.80 o
   0 -10  14       43.02       41.46      4.31 o
   1 -10  14       12.13       13.15      2.95 o
   2 -10  14        0.06        1.03      2.06 o
   3 -10  14      195.27      193.10     10.24 o
   4 -10  14      430.15      418.32     15.12 o
   5 -10  14        0.07        0.69      3.29 o
  -5  -9  14       51.76       59.80      7.31 o
  -4  -9  14      114.37      123.00      8.80 o
  -3  -9  14       17.72       16.96      3.50 o
  -2  -9  14       24.88       24.58      3.52 o
  -1  -9  14       39.34       39.55      4.14 o
   0  -9  14      407.46      380.67     10.26 o
   1  -9  14        0.67        2.83      2.05 o
   2  -9  14       40.06       39.18      4.00 o
   3  -9  14        2.00        3.70      3.04 o
   4  -9  14       24.06       21.81      4.90 o
   5  -9  14        4.28        2.94      3.41 o
   6  -9  14        0.52        0.66      3.48 o
  -5  -8  14        0.44       -1.91      3.04 o
  -4  -8  14       23.86       20.17      4.57 o
  -3  -8  14      273.66      292.90      9.58 o
  -2  -8  14       25.19       28.15      3.74 o
  -1  -8  14        0.24        1.82      2.11 o
   0  -8  14     1007.89     1027.63     15.88 o
   1  -8  14      540.95      489.28     10.74 o
   2  -8  14      597.02      559.16     15.64 o
   3  -8  14      371.82      357.25     13.21 o
   4  -8  14        1.03       -0.93      2.64 o
   5  -8  14       14.26        8.25      3.95 o
   6  -8  14        0.14       -3.33      3.33 o
  -6  -7  14        0.06        0.70      6.07 o
  -5  -7  14       12.19        6.83      4.50 o
  -4  -7  14      230.41      239.58      9.68 o
  -3  -7  14       14.72       14.41      3.06 o
  -2  -7  14      865.90      875.92     21.20 o
  -1  -7  14      950.36      874.75     14.54 o
   0  -7  14       53.39       52.23      4.18 o
   1  -7  14      720.67      702.79     12.07 o
   2  -7  14        0.03        1.47      2.61 o
   3  -7  14        0.32       -2.20      2.20 o
   4  -7  14       32.37       27.09      5.06 o
   5  -7  14       17.83       19.62      4.85 o
   6  -7  14        0.15       -0.06      3.70 o
  -6  -6  14       92.87      106.03     15.65 o
  -5  -6  14       60.07       68.69      6.60 o
  -4  -6  14        5.99        5.00      2.45 o
  -3  -6  14       43.87       44.33      4.24 o
  -2  -6  14      283.40      265.38      8.32 o
  -1  -6  14       83.49       81.07      5.05 o
   0  -6  14      596.56      614.49     14.67 o
   1  -6  14        0.05        2.37      2.51 o
   2  -6  14      851.78      741.15     17.53 o
   3  -6  14      437.27      417.14     13.84 o
   4  -6  14       71.35       68.19      6.77 o
   5  -6  14        1.90        0.11      3.00 o
   6  -6  14        0.45       -0.46      3.66 o
  -6  -5  14        0.35        3.74      6.31 o
  -5  -5  14      103.87      103.84      6.38 o
  -4  -5  14       12.17       13.28      3.03 o
  -3  -5  14      304.52      281.77      8.71 o
  -2  -5  14        0.39       -1.70      1.70 o
  -1  -5  14     2185.55     2176.29     39.98 o
   0  -5  14        4.04        0.46      1.62 o
   1  -5  14       86.91       78.18      6.17 o
   2  -5  14       48.70       50.78      5.57 o
   3  -5  14      166.52      147.87      8.65 o
   4  -5  14      546.00      519.54     16.09 o
   5  -5  14        1.95        2.00      2.94 o
   6  -5  14       20.91       29.53      6.06 o
  -6  -4  14       32.18       37.37     10.74 o
  -5  -4  14       66.46       76.80      6.51 o
  -4  -4  14       24.88       23.69      3.78 o
  -3  -4  14        6.85        4.71      2.28 o
  -2  -4  14        6.43        4.81      2.38 o
  -1  -4  14      710.47      700.55     16.59 o
   0  -4  14     1263.16     1261.99     28.94 o
   1  -4  14      140.26      132.60      7.46 o
   2  -4  14      196.81      189.60      9.12 o
   3  -4  14      179.85      189.63      9.51 o
   4  -4  14       48.00       42.07      5.73 o
   5  -4  14        0.11       -1.85      2.81 o
   6  -4  14        6.19        4.93      4.17 o
  -6  -3  14       20.86       18.51      5.82 o
  -5  -3  14       62.62       83.00      8.58 o
  -4  -3  14      341.95      311.53     20.00 o
  -3  -3  14       31.17       29.32      3.38 o
  -2  -3  14     2333.25     2273.04     38.79 o
  -1  -3  14      234.08      242.25      7.09 o
   0  -3  14      239.11      227.54     10.75 o
   1  -3  14        7.88       10.65      3.14 o
   2  -3  14       17.06       17.75      3.85 o
   3  -3  14       14.02       11.28      4.26 o
   4  -3  14       19.99       13.90      4.95 o
   5  -3  14      142.23      146.44     11.64 o
   6  -3  14        6.29        3.16      3.99 o
  -6  -2  14       70.78       80.20      7.44 o
  -5  -2  14        4.75        3.26      3.88 o
  -4  -2  14        0.82        0.43      1.86 o
  -3  -2  14        5.69        3.48      2.13 o
  -2  -2  14      163.22      158.79      6.93 o
  -1  -2  14     1033.30     1005.27     24.59 o
   0  -2  14       41.06       49.07      4.89 o
   1  -2  14      123.67      137.67      7.55 o
   2  -2  14      153.13      125.88      9.24 o
   3  -2  14       67.95       67.71      7.68 o
   4  -2  14      139.62      139.30     19.27 o
   5  -2  14        0.00       -0.80      3.55 o
   6  -2  14       45.81       40.90      6.78 o
  -6  -1  14       40.12       45.40      7.59 o
  -5  -1  14      256.38      264.53     13.86 o
  -4  -1  14      265.23      281.80      8.21 o
  -3  -1  14      231.35      230.62      7.35 o
  -2  -1  14      565.44      548.94     10.56 o
  -1  -1  14       79.43       68.72      3.79 o
   0  -1  14        0.01        0.44      2.18 o
   1  -1  14        2.19       -0.84      2.52 o
   2  -1  14        8.22        7.13      3.71 o
   3  -1  14       88.49       86.84      8.48 o
   4  -1  14      133.06      141.07     11.06 o
   5  -1  14       79.91       80.58      7.95 o
  -6   0  14       81.69      105.44     13.08 o
  -5   0  14       12.53        8.73      4.36 o
  -4   0  14        4.37        5.49      3.79 o
  -3   0  14      172.79      167.40      6.30 o
  -2   0  14      269.89      277.13      7.64 o
  -1   0  14      363.20      371.12      7.90 o
   0   0  14       53.60       55.96      6.36 o
   1   0  14      384.43      338.47     22.30 o
   2   0  14      117.03      114.55      9.16 o
   3   0  14        0.53        1.79      3.19 o
   4   0  14        0.42        2.81      3.48 o
   5   0  14        0.60       -1.32      3.32 o
  -6   1  14      305.86      324.38     16.90 o
  -5   1  14      610.80      613.99     21.09 o
  -4   1  14      385.80      397.39     17.40 o
  -3   1  14      834.66      856.66     19.44 o
  -2   1  14      377.14      354.42      8.65 o
  -1   1  14        8.63        9.82      2.14 o
   0   1  14      150.77      153.34      9.66 o
   1   1  14       83.73       74.61      7.43 o
   2   1  14        6.23        6.19      3.96 o
   3   1  14      108.93       98.56      9.33 o
   4   1  14      196.74      202.19     10.88 o
   5   1  14        2.74       -1.17      6.07 o
  -6   2  14       33.75       26.38      6.84 o
  -5   2  14       82.78       72.04      8.42 o
  -4   2  14      173.45      173.98     10.93 o
  -3   2  14       26.60       25.84      3.07 o
  -2   2  14      170.18      163.63      6.23 o
  -1   2  14      805.46      803.93     14.28 o
   0   2  14      805.61      764.46     20.88 o
   1   2  14       10.74       11.36      6.77 o
   2   2  14      160.94      158.17     10.81 o
   3   2  14       36.94       35.00      5.38 o
   4   2  14        1.29       -0.50      3.95 o
   5   2  14        6.56        7.47      7.71 o
  -6   3  14        9.68        8.01      6.31 o
  -5   3  14      349.97      389.66     17.39 o
  -4   3  14        7.81        2.66      3.29 o
  -3   3  14        7.81        7.20      2.32 o
  -2   3  14        2.65        3.82      2.09 o
  -1   3  14       46.66       49.54      4.85 o
   0   3  14        2.14        3.13      3.36 o
   1   3  14       88.87       83.54      8.16 o
   2   3  14       35.21       34.98      5.25 o
   3   3  14      167.97      174.67     12.10 o
   4   3  14      143.70      139.67     17.28 o
  -6   4  14        1.29        4.11      4.55 o
  -5   4  14       66.47       64.71     15.53 o
  -4   4  14        3.39        5.96      3.63 o
  -3   4  14       59.92       55.58      6.73 o
  -2   4  14       48.43       53.49      4.97 o
  -1   4  14      410.55      420.88     10.24 o
   0   4  14      109.25      106.77      7.10 o
   1   4  14        2.35        0.34      2.73 o
   2   4  14        9.56        9.67      4.52 o
   3   4  14       31.99       24.78      7.24 o
   4   4  14        0.86       -4.67      4.67 o
  -6   5  14      307.26      292.73     25.22 o
  -5   5  14       88.78       98.25     10.06 o
  -4   5  14        5.78        4.64      3.92 o
  -3   5  14        0.85        0.72      3.14 o
  -2   5  14       30.32       29.92      4.27 o
  -1   5  14      152.40      158.82      9.80 o
   0   5  14       73.80       84.89      8.42 o
   1   5  14        0.13       -2.97      2.97 o
   2   5  14       44.53       39.78      6.91 o
   3   5  14      214.29      245.93     22.42 o
  -5   6  14        5.28        7.52      4.88 o
  -4   6  14       26.09       20.88      5.68 o
  -3   6  14      285.78      274.24     14.10 o
  -2   6  14      175.80      169.74      8.52 o
  -1   6  14      741.28      752.37     27.09 o
   0   6  14        3.57        1.24      3.48 o
   1   6  14       79.76       80.58      8.57 o
   2   6  14       36.99       37.60     10.51 o
   3   6  14        5.98        2.57      6.31 o
  -5   7  14      182.67      191.67     13.99 o
  -4   7  14        0.79       -2.36      3.22 o
  -3   7  14      160.99      188.79     12.43 o
  -2   7  14        5.05        4.36      4.21 o
  -1   7  14        4.82        3.62      3.87 o
   0   7  14       38.74       32.63      6.43 o
   1   7  14        3.75        1.83      3.92 o
   2   7  14        2.55        3.04      6.54 o
  -4   8  14      277.46      317.32     17.02 o
  -3   8  14      113.70      130.03     10.99 o
  -2   8  14     1030.92     1074.97     27.67 o
  -1   8  14       24.96       16.03      5.44 o
   0   8  14        0.40        1.54      3.95 o
   1   8  14       14.14       14.25      8.17 o
  -4   9  14        3.39        6.54      5.04 o
  -3   9  14        4.42        2.89      8.29 o
  -2   9  14        8.99       10.79      5.04 o
  -1   9  14       23.21       19.15      8.64 o
   0   9  14      143.89      149.94     17.28 o
   0 -15  15       10.01       10.93      5.22 o
   1 -15  15      181.97      153.05     43.64 o
   2 -15  15      154.75      155.57     11.18 o
  -2 -14  15      136.25      151.86     11.07 o
  -1 -14  15        1.42        5.79      3.91 o
   0 -14  15      252.59      170.54     96.93 o
   1 -14  15      225.37      242.30     10.37 o
   2 -14  15       44.45       44.89      6.72 o
   3 -14  15       14.74       21.27      5.62 o
  -3 -13  15       90.26      109.42     10.65 o
  -2 -13  15        0.75        2.76      3.91 o
  -1 -13  15        1.65        1.74      3.44 o
   0 -13  15        0.02        1.52      2.60 o
   1 -13  15       19.78       21.55      4.06 o
   2 -13  15       53.14       62.37      7.33 o
   3 -13  15       80.38       93.18      8.59 o
   4 -13  15       29.33       28.14      6.00 o
  -3 -12  15       20.48       23.04      5.60 o
  -2 -12  15      232.73      224.47     11.62 o
  -1 -12  15       83.89       75.39      6.04 o
   0 -12  15      248.99      256.24      9.81 o
   1 -12  15      116.83      121.67      7.22 o
   2 -12  15       16.76       16.15      4.59 o
   3 -12  15       16.63       16.94      4.88 o
   4 -12  15        0.07        1.03      3.56 o
  -4 -11  15       38.63       37.86      6.64 o
  -3 -11  15       14.56        8.04      3.95 o
  -2 -11  15        3.74        6.32      3.59 o
  -1 -11  15       31.82       36.72      4.61 o
   0 -11  15       14.12       11.33      3.28 o
   1 -11  15       45.76       48.09      4.87 o
   2 -11  15      159.51      159.92     11.55 o
   3 -11  15        0.70        1.65      3.06 o
   4 -11  15       69.88       80.79      9.24 o
   5 -11  15       26.67       29.60      8.30 o
  -4 -10  15        5.64        4.65      4.05 o
  -3 -10  15       62.39       64.28      6.80 o
  -2 -10  15       63.13       68.89      5.51 o
  -1 -10  15      586.61      574.94     13.61 o
   0 -10  15      212.40      215.75      8.40 o
   1 -10  15        3.54        2.85      2.25 o
   2 -10  15        6.23        8.23      3.53 o
   3 -10  15        6.56        5.28      3.52 o
   4 -10  15       11.79        4.55      3.56 o
   5 -10  15       37.94       31.03      6.11 o
  -5  -9  15      225.89      233.11     12.44 o
  -4  -9  15      200.17      195.67     10.82 o
  -3  -9  15       50.24       51.44      4.96 o
  -2  -9  15       17.52       17.16      3.47 o
  -1  -9  15        2.02       -0.40      1.96 o
   0  -9  15       57.81       55.28      4.59 o
   1  -9  15       26.23       35.19      5.16 o
   2  -9  15      120.91      117.08      8.16 o
   3  -9  15       47.72       44.26      5.98 o
   4  -9  15       74.21       73.53      7.40 o
   5  -9  15       12.76       16.56      4.88 o
  -5  -8  15        1.78       -0.30      3.40 o
  -4  -8  15       43.47       51.47      6.24 o
  -3  -8  15      258.78      199.02     51.80 o
  -2  -8  15        3.61        4.22      2.50 o
  -1  -8  15       82.79       77.15      5.24 o
   0  -8  15      161.13      173.45     10.01 o
   1  -8  15       20.42       12.30      3.80 o
   2  -8  15       44.88       39.11      5.39 o
   3  -8  15       20.59       22.55      4.83 o
   4  -8  15        9.84        8.12      3.80 o
   5  -8  15       40.81       37.99      6.18 o
  -5  -7  15       65.02       79.52      7.37 o
  -4  -7  15        8.26        8.46      2.93 o
  -3  -7  15       40.97       43.06      4.44 o
  -2  -7  15      162.70      159.23      6.99 o
  -1  -7  15      290.77      278.82      8.65 o
   0  -7  15      117.93       92.63      5.11 o
   1  -7  15      604.01      570.86     15.68 o
   2  -7  15        3.43        0.38      2.62 o
   3  -7  15      263.37      250.12     11.28 o
   4  -7  15        1.93        2.04      3.05 o
   5  -7  15       28.63       31.92      5.93 o
  -6  -6  15        0.69        2.34      6.07 o
  -5  -6  15        1.62        0.93      2.97 o
  -4  -6  15        7.26        4.21      2.53 o
  -3  -6  15      339.21      344.01     10.08 o
  -2  -6  15       75.97       66.65      4.87 o
  -1  -6  15      872.80      886.25     21.78 o
   0  -6  15      328.28      296.91     11.10 o
   1  -6  15      215.63      202.51      9.52 o
   2  -6  15      127.36      112.48      7.68 o
   3  -6  15       36.60       36.24      5.50 o
   4  -6  15       19.55       20.53      4.80 o
   5  -6  15        2.43        3.52      3.50 o
  -6  -5  15        0.52       -4.67      4.67 o
  -5  -5  15        9.27        7.72      3.67 o
  -4  -5  15        2.00        2.99      2.29 o
  -3  -5  15       17.45       16.39      3.11 o
  -2  -5  15       49.93       46.70      4.05 o
  -1  -5  15       22.46       19.74      2.92 o
   0  -5  15       23.30       12.80      3.49 o
   1  -5  15      272.75      230.33      9.93 o
   2  -5  15      566.29      594.08     16.18 o
   3  -5  15       72.21       56.91      6.22 o
   4  -5  15      191.00      198.18     10.60 o
   5  -5  15        0.56        0.18      3.03 o
  -6  -4  15        1.47        1.63      6.07 o
  -5  -4  15      230.43      239.49     13.54 o
  -4  -4  15        5.44        3.83      2.23 o
  -3  -4  15       25.42       19.54      9.09 o
  -2  -4  15      390.28      406.17      9.79 o
  -1  -4  15        4.49        3.62      2.04 o
   0  -4  15      191.47      180.25      8.70 o
   1  -4  15       93.25       85.84      6.64 o
   2  -4  15        5.15        2.74      2.63 o
   3  -4  15        0.78        1.35      2.71 o
   4  -4  15       33.82       31.85      5.55 o
   5  -4  15        1.32        0.89      3.38 o
  -6  -3  15       11.85       10.41      5.20 o
  -5  -3  15      122.09      126.83     10.24 o
  -4  -3  15      105.26      104.95      5.87 o
  -3  -3  15        0.00       -1.46      1.71 o
  -2  -3  15      171.54      179.36      6.61 o
  -1  -3  15      580.31      561.53     14.33 o
   0  -3  15       79.04       69.90      5.96 o
   1  -3  15      144.47      167.84      8.63 o
   2  -3  15       74.26       66.48      6.24 o
   3  -3  15       16.13       19.32      4.40 o
   4  -3  15       19.07       20.95      5.77 o
   5  -3  15        3.40        3.38      4.42 o
  -6  -2  15       61.51       58.63      6.91 o
  -5  -2  15       42.05       40.76      5.48 o
  -4  -2  15      492.19      529.99     14.60 o
  -3  -2  15      426.91      426.69      8.98 o
  -2  -2  15        2.28        1.70      1.95 o
  -1  -2  15      774.27      704.14     15.89 o
   0  -2  15       79.89       79.67      6.22 o
   1  -2  15       12.80       11.71      3.41 o
   2  -2  15        4.95       -0.43      2.75 o
   3  -2  15       98.19      106.59      9.65 o
   4  -2  15       97.02      100.46      9.91 o
   5  -2  15       47.54       62.92      9.00 o
  -6  -1  15        0.67        2.28      4.19 o
  -5  -1  15        0.09       -0.66      3.19 o
  -4  -1  15        0.00       -1.07      2.11 o
  -3  -1  15       68.82       66.15      4.57 o
  -2  -1  15      733.10      730.16     22.22 o
  -1  -1  15       58.99       58.40      8.37 o
   0  -1  15      821.12      748.17     16.80 o
   1  -1  15       43.67       40.89      6.10 o
   2  -1  15        5.54        4.40      3.31 o
   3  -1  15       52.50       57.60     12.61 o
   4  -1  15        1.21        3.74      4.29 o
   5  -1  15        0.20       -2.25      3.21 o
  -6   0  15      206.20      210.61     14.03 o
  -5   0  15       63.65       55.09      7.68 o
  -4   0  15       98.43       99.15      8.81 o
  -3   0  15      510.19      511.41     10.90 o
  -2   0  15     1059.68     1062.09     16.59 o
  -1   0  15       99.05       98.62      6.56 o
   0   0  15        0.85       -0.91      2.72 o
   1   0  15      103.77       81.54      8.64 o
   2   0  15       70.92       69.44      7.84 o
   3   0  15       29.35       29.15      6.15 o
   4   0  15        6.66       11.14      5.05 o
   5   0  15       14.52       11.77      4.80 o
  -6   1  15      232.40      246.41     15.24 o
  -5   1  15       10.87       13.32      5.05 o
  -4   1  15       14.56       12.26      4.46 o
  -3   1  15      209.45      215.35      7.26 o
  -2   1  15       15.48       12.37      2.63 o
  -1   1  15       57.93       43.76      4.93 o
   0   1  15      196.83      190.05     13.66 o
   1   1  15       52.01       60.52      7.26 o
   2   1  15        4.50       -0.12      3.30 o
   3   1  15       48.92       47.12      7.50 o
   4   1  15        0.70        1.62      3.49 o
   5   1  15        1.93       -0.47      6.31 o
  -6   2  15       41.43       38.69      7.63 o
  -5   2  15       20.58       26.75      6.40 o
  -4   2  15      316.32      310.90     14.66 o
  -3   2  15       89.90       90.09      5.06 o
  -2   2  15       28.19       33.86      3.50 o
  -1   2  15        5.13        2.32      2.97 o
   0   2  15       67.79       75.32      7.76 o
   1   2  15        0.14        2.36      3.38 o
   2   2  15       18.26       21.83      5.53 o
   3   2  15       51.63       58.52      6.67 o
   4   2  15        8.47       13.91      5.86 o
  -6   3  15       72.42       75.39      9.78 o
  -5   3  15       34.40       42.00     11.56 o
  -4   3  15        6.07        2.00      3.36 o
  -3   3  15       49.72       65.58      7.24 o
  -2   3  15      204.22      202.69      7.32 o
  -1   3  15      274.41      290.52     13.66 o
   0   3  15      754.21      751.10     27.44 o
   1   3  15      234.16      238.85     21.37 o
   2   3  15       77.31       79.11      7.24 o
   3   3  15        2.75        1.11      4.02 o
   4   3  15        0.12        2.10      6.54 o
  -6   4  15        2.60        5.05      4.94 o
  -5   4  15       11.03       10.00      4.99 o
  -4   4  15      418.61      430.32     17.71 o
  -3   4  15      250.91      248.18     12.79 o
  -2   4  15       22.37       22.65      3.35 o
  -1   4  15       39.36       41.65      5.07 o
   0   4  15      102.04      108.57      7.64 o
   1   4  15        2.56        1.47      2.78 o
   2   4  15      123.03      135.89     11.68 o
   3   4  15      435.02      443.76     29.43 o
  -5   5  15        3.64        2.10      3.88 o
  -4   5  15       26.70       27.25      6.17 o
  -3   5  15       13.46       17.04      4.99 o
  -2   5  15        3.25        6.28      3.82 o
  -1   5  15       13.83       13.17      4.85 o
   0   5  15       18.34       23.47      5.78 o
   1   5  15        0.60       -0.85      3.71 o
   2   5  15      106.25      101.81     12.61 o
   3   5  15       16.72        9.81      8.17 o
  -5   6  15      116.18      118.84     11.29 o
  -4   6  15        1.95        1.07      3.71 o
  -3   6  15      116.02      117.78     10.08 o
  -2   6  15        6.08        4.90      6.31 o
  -1   6  15       19.20       19.78      5.44 o
   0   6  15       20.99       15.50      5.16 o
   1   6  15       31.48       33.41      6.77 o
   2   6  15       48.02       56.75     12.61 o
  -4   7  15        7.17        3.17      4.38 o
  -3   7  15      367.09      381.77     17.32 o
  -2   7  15      547.19      556.80     30.83 o
  -1   7  15      353.49      365.08     17.17 o
   0   7  15       98.76      104.82      9.98 o
   1   7  15        0.65        0.23      5.61 o
   2   7  15       12.77       12.38      8.41 o
  -4   8  15       41.34       39.24      7.83 o
  -3   8  15        1.74       -0.93      6.07 o
  -2   8  15        0.03        4.67      7.01 o
  -1   8  15       13.50       19.03      6.89 o
   0   8  15        5.17        0.59      4.36 o
   1   8  15       12.56       14.25      8.17 o
  -2   9  15        4.27       -0.70      6.07 o
  -1   9  15      135.58      176.80     18.92 o
   1 -15  16       78.87       70.87     10.73 o
  -1 -14  16       32.92       30.55     10.64 o
   0 -14  16        0.06        3.98      3.89 o
   1 -14  16      103.14      112.59      9.38 o
   2 -14  16       27.23       26.08      5.99 o
   3 -14  16       85.54      103.00      9.44 o
  -2 -13  16       39.47       46.30      6.78 o
  -1 -13  16      609.36      645.19     19.37 o
   0 -13  16       16.96       13.85      3.81 o
   1 -13  16        3.79        4.15      3.68 o
   2 -13  16       97.05      102.72      8.94 o
   3 -13  16       53.45       53.67      7.30 o
  -3 -12  16       78.46       92.15      8.84 o
  -2 -12  16       86.34       41.88     23.87 o
  -1 -12  16       12.40       10.69      3.50 o
   0 -12  16        0.02        1.49      2.70 o
   1 -12  16       41.96       41.01      6.16 o
   2 -12  16        1.74        1.95      3.43 o
   3 -12  16      679.33      708.43     20.63 o
   4 -12  16      301.22      327.05     14.79 o
  -4 -11  16       20.50       26.79      5.97 o
  -3 -11  16        0.71       -1.23      3.12 o
  -2 -11  16       50.66       64.99      6.92 o
  -1 -11  16      365.64      378.42     11.74 o
   0 -11  16       69.56       73.05      7.15 o
   1 -11  16       76.98       72.98      7.25 o
   2 -11  16       65.65       75.18      7.57 o
   3 -11  16        8.19        5.56      3.76 o
   4 -11  16        0.14       -0.35      3.26 o
  -4 -10  16        5.97        4.99      4.06 o
  -3 -10  16       55.05       63.90      6.99 o
  -2 -10  16        4.43        0.32      2.58 o
  -1 -10  16       22.07       24.09      4.08 o
   0 -10  16       59.07       60.53      6.49 o
   1 -10  16       46.88       39.22      5.70 o
   2 -10  16      204.18      212.25     10.97 o
   3 -10  16        7.57        3.41      3.57 o
   4 -10  16        0.19       -0.42      2.86 o
   5 -10  16        9.98        3.27      4.12 o
  -4  -9  16       93.84      105.07      8.62 o
  -3  -9  16      130.44      123.49      7.04 o
  -2  -9  16      464.51      512.00     12.98 o
  -1  -9  16      171.69      171.65      7.65 o
   0  -9  16       14.13        8.18      3.91 o
   1  -9  16        9.69        8.54      3.69 o
   2  -9  16        1.71       -0.45      2.69 o
   3  -9  16        0.37       -1.56      2.87 o
   4  -9  16        0.26       -1.96      2.91 o
   5  -9  16        0.49       -2.53      3.08 o
  -5  -8  16      134.58      150.79      9.99 o
  -4  -8  16        9.67        4.02      3.81 o
  -3  -8  16       17.70       18.37      3.76 o
  -2  -8  16       52.70       57.97      5.03 o
  -1  -8  16       20.98       16.38      3.34 o
   0  -8  16       76.50       80.27      6.87 o
   1  -8  16      203.47      220.80     10.52 o
   2  -8  16      137.66      140.91      8.85 o
   3  -8  16      158.08      164.31      9.84 o
   4  -8  16       96.78      116.84      9.05 o
   5  -8  16       12.74       16.80      4.96 o
  -5  -7  16      122.10      135.93      9.39 o
  -4  -7  16      138.21      146.32      7.59 o
  -3  -7  16      167.87      168.65      7.64 o
  -2  -7  16      877.93      869.49     22.04 o
  -1  -7  16      230.04      236.15     10.43 o
   0  -7  16       47.32       40.93      5.30 o
   1  -7  16      223.25      225.97     10.41 o
   2  -7  16      163.94      143.93      8.98 o
   3  -7  16       56.28       55.93      6.52 o
   4  -7  16       49.81       50.71      6.73 o
   5  -7  16       71.06       78.57      8.24 o
  -5  -6  16       12.07        9.11      7.01 o
  -4  -6  16       16.02        9.18      4.69 o
  -3  -6  16      122.49      113.36      6.40 o
  -2  -6  16       16.42       18.64      3.26 o
  -1  -6  16        1.89        1.53      2.60 o
   0  -6  16      263.36      246.84     10.56 o
   1  -6  16       11.59        4.38      2.81 o
   2  -6  16      440.31      401.26     13.98 o
   3  -6  16      328.64      323.77     13.17 o
   4  -6  16        0.82        3.98      3.49 o
   5  -6  16        0.23       -0.58      3.64 o
  -6  -5  16        0.02       -0.47      6.31 o
  -5  -5  16        0.54       -0.47      3.63 o
  -4  -5  16       27.75       28.78      4.02 o
  -3  -5  16       60.82       62.21      4.82 o
  -2  -5  16      122.24      130.23      6.22 o
  -1  -5  16      644.20      611.84     15.73 o
   0  -5  16        1.41        1.85      2.54 o
   1  -5  16        0.09        0.37      2.42 o
   2  -5  16      102.60       93.77      7.26 o
   3  -5  16      115.84      126.06      8.65 o
   4  -5  16       86.49       91.59      8.19 o
   5  -5  16       45.31       52.44      8.78 o
  -6  -4  16        2.21        5.61      6.31 o
  -5  -4  16      142.96      136.10     10.88 o
  -4  -4  16        0.03       -0.84      2.09 o
  -3  -4  16        0.25       -0.82      1.78 o
  -2  -4  16        1.71        0.56      1.93 o
  -1  -4  16      157.05      148.48      8.13 o
   0  -4  16      814.24      779.64     17.84 o
   1  -4  16       91.81       50.27      5.61 o
   2  -4  16       86.96       60.03      6.29 o
   3  -4  16      142.66      151.13      9.19 o
   4  -4  16       54.16       55.28      6.98 o
   5  -4  16        0.01        0.72      3.50 o
  -6  -3  16       22.80       19.91      6.34 o
  -5  -3  16      144.19      143.60     10.97 o
  -4  -3  16      325.83      351.54     10.21 o
  -3  -3  16       68.42       70.37      4.90 o
  -2  -3  16      234.80      245.34      7.72 o
  -1  -3  16      103.07       95.49      6.90 o
   0  -3  16       57.66       53.73      5.57 o
   1  -3  16       49.64       53.74      5.75 o
   2  -3  16        1.05        1.93      2.66 o
   3  -3  16       44.82       46.36      6.06 o
   4  -3  16      115.03      124.54      9.16 o
   5  -3  16      148.08      159.12     13.18 o
  -6  -2  16       47.30       46.97      6.59 o
  -5  -2  16       54.53       56.08      6.21 o
  -4  -2  16        0.01        0.56      2.26 o
  -3  -2  16        0.71        0.80      1.81 o
  -2  -2  16        9.35        8.71      3.15 o
  -1  -2  16      375.18      365.25     12.13 o
   0  -2  16       22.71       26.01      4.39 o
   1  -2  16       17.04       10.05      3.41 o
   2  -2  16       58.35       66.43      6.46 o
   3  -2  16       15.25       22.56      5.85 o
   4  -2  16        1.76       -0.44      3.86 o
   5  -2  16        5.03        4.49      5.32 o
  -6  -1  16       18.59       16.02      6.15 o
  -5  -1  16      271.32      292.31     15.32 o
  -4  -1  16       58.69       64.80      7.43 o
  -3  -1  16      269.19      263.17      8.32 o
  -2  -1  16      821.38      817.88     26.63 o
  -1  -1  16       53.27       53.40      6.46 o
   0  -1  16       26.35       26.02      4.38 o
   1  -1  16        1.06       -0.82      2.27 o
   2  -1  16        8.73       10.05      4.36 o
   3  -1  16       48.30       43.80      7.35 o
   4  -1  16       12.68       11.12      5.37 o
   5  -1  16        4.06        2.93      3.95 o
  -6   0  16       50.45       66.51     11.21 o
  -5   0  16        0.82       -3.38      3.38 o
  -4   0  16       10.20        8.71      4.20 o
  -3   0  16        0.45       -0.15      2.07 o
  -2   0  16      222.79      234.87      9.73 o
  -1   0  16     1404.91     1349.81     25.18 o
   0   0  16        1.38        2.24      2.59 o
   1   0  16      144.81      133.68     10.07 o
   2   0  16       47.29       45.89      7.17 o
   3   0  16        2.50        2.65      3.98 o
   4   0  16        2.17        3.58      4.70 o
  -6   1  16       36.31       33.44      7.68 o
  -5   1  16      909.91      918.94     35.73 o
  -4   1  16       54.93       48.76      6.78 o
  -3   1  16       63.42       67.32      4.71 o
  -2   1  16      311.61      322.18     11.21 o
  -1   1  16       77.10       73.37      6.33 o
   0   1  16        7.07        6.24      3.86 o
   1   1  16       12.93       15.02      4.77 o
   2   1  16       79.42       64.40     10.04 o
   3   1  16       32.18       34.01      7.12 o
   4   1  16      303.45      295.01     13.88 o
  -6   2  16      364.58      396.63     19.62 o
  -5   2  16        0.45       -1.00      3.48 o
  -4   2  16        2.14        4.12      3.76 o
  -3   2  16      152.15      155.18     21.95 o
  -2   2  16       16.63       17.02      3.78 o
  -1   2  16       90.42       86.47      6.63 o
   0   2  16       79.65       84.22      8.49 o
   1   2  16       13.87       15.82      5.35 o
   2   2  16      267.63      280.46     15.15 o
   3   2  16       79.18       76.55      7.68 o
   4   2  16        0.33       -0.47      4.62 o
  -6   3  16      261.92      301.13     17.56 o
  -5   3  16       26.24       22.57      6.18 o
  -4   3  16        6.67        3.67      3.92 o
  -3   3  16      345.74      345.20     23.82 o
  -2   3  16       56.43       57.39      5.65 o
  -1   3  16        1.12       -1.53      2.89 o
   0   3  16       85.05       85.23      8.83 o
   1   3  16      102.56      102.33      9.74 o
   2   3  16       20.23       19.25      4.76 o
   3   3  16      128.72      149.64     12.30 o
  -5   4  16        1.04        2.96      4.36 o
  -4   4  16       32.76       34.15      6.65 o
  -3   4  16        6.76        0.93      5.37 o
  -2   4  16      637.70      666.66     14.77 o
  -1   4  16       77.82       84.10      7.59 o
   0   4  16      126.62      134.95      8.71 o
   1   4  16        6.39        4.46      3.38 o
   2   4  16       37.46       40.00      7.43 o
   3   4  16        3.66       -0.93      6.07 o
  -5   5  16       68.23       68.29      9.11 o
  -4   5  16       33.92       24.58      6.19 o
  -3   5  16       50.10       46.01     11.21 o
  -2   5  16       40.10       52.55     11.44 o
  -1   5  16        0.02       -0.22      3.36 o
   0   5  16       76.81       94.17      9.81 o
   1   5  16       27.93       31.64      6.85 o
   2   5  16        2.11       -1.49      4.28 o
  -4   6  16       15.03       15.18      8.88 o
  -3   6  16       69.91       69.37     13.31 o
  -2   6  16        2.23       -3.04      4.90 o
  -1   6  16      174.04      188.08     15.88 o
   0   6  16        1.44        1.27      3.76 o
   1   6  16       58.29       60.91     14.25 o
   2   6  16       74.68       84.78     14.95 o
  -4   7  16        0.19       -2.34      6.54 o
  -3   7  16        2.14       15.18      8.64 o
  -2   7  16       29.64       14.48      9.34 o
  -1   7  16        1.65        2.35      4.26 o
   0   7  16       35.47       40.51      7.59 o
   1   7  16       18.54       14.48      8.41 o
  -3   8  16       24.00       23.12     10.04 o
  -2   8  16      399.79      416.66     28.73 o
  -1   8  16      311.13      336.79     25.46 o
  -1 -14  17       16.80       20.76      7.05 o
   0 -14  17      156.59      177.61     14.60 o
   1 -14  17      206.48      224.95     13.28 o
   2 -14  17       38.48       46.45      7.17 o
  -2 -13  17       53.64       35.17     18.57 o
  -1 -13  17       14.66       19.34      6.58 o
   0 -13  17        6.08        4.61      3.85 o
   1 -13  17       22.78       19.03      7.40 o
   2 -13  17        1.93        1.56      3.62 o
   3 -13  17       40.25       46.41      7.21 o
  -3 -12  17       45.99       45.34      7.06 o
  -2 -12  17       56.04       57.19      7.22 o
  -1 -12  17        2.11        4.28      3.66 o
   0 -12  17       79.95       84.34      7.97 o
   1 -12  17        1.99        1.88      3.35 o
   2 -12  17        9.09       11.59      4.50 o
   3 -12  17        1.31       -0.13      3.49 o
   4 -12  17       44.36       35.88      9.23 o
  -3 -11  17        2.14        0.53      3.23 o
  -2 -11  17       10.01       13.41      4.49 o
  -1 -11  17       10.24       12.68      4.29 o
   0 -11  17        1.02       -1.48      2.83 o
   1 -11  17        1.03        3.56      3.49 o
   2 -11  17      186.57      213.52     11.59 o
   3 -11  17       30.53       32.78      6.19 o
   4 -11  17      131.43      162.71     11.14 o
  -4 -10  17        1.34        0.80      3.89 o
  -3 -10  17       80.07       99.53      8.47 o
  -2 -10  17       27.05       27.74      4.39 o
  -1 -10  17      116.30      115.91      8.58 o
   0 -10  17      396.10      377.48     14.28 o
   1 -10  17        4.88        9.20      3.69 o
   2 -10  17       18.24       15.52      4.61 o
   3 -10  17        1.09       -1.15      3.19 o
   4 -10  17       10.35        7.96      4.53 o
  -4  -9  17      397.84      417.63     15.50 o
  -3  -9  17        4.33       -0.11      2.73 o
  -2  -9  17       31.16       42.19      4.87 o
  -1  -9  17       10.49       10.77      4.02 o
   0  -9  17        0.54       -0.56      2.73 o
   1  -9  17      233.14      217.47     10.90 o
   2  -9  17        1.17        2.90      3.23 o
   3  -9  17       29.21       36.39      6.03 o
   4  -9  17        0.82        0.98      3.47 o
  -5  -8  17        2.37        3.03      5.28 o
  -4  -8  17       37.34       23.34     16.79 o
  -3  -8  17      543.44      528.87     13.61 o
  -2  -8  17        0.45        2.74      3.22 o
  -1  -8  17      189.85      183.94      9.75 o
   0  -8  17      136.23      145.98     10.63 o
   1  -8  17        6.82        9.77      3.77 o
   2  -8  17      115.09      110.78      8.48 o
   3  -8  17        5.54        4.38      3.39 o
   4  -8  17        6.40        8.63      4.13 o
   5  -8  17       31.18       39.78      6.88 o
  -5  -7  17      278.51      325.11     24.06 o
  -4  -7  17       42.48       53.51      5.38 o
  -3  -7  17       85.20       79.33      5.85 o
  -2  -7  17        4.94        4.14      3.19 o
  -1  -7  17      106.75      100.90      7.59 o
   0  -7  17        7.79       10.92      3.78 o
   1  -7  17      258.67      271.58     11.77 o
   2  -7  17       84.55       81.20      7.41 o
   3  -7  17      107.59       91.12      8.15 o
   4  -7  17        0.09       -0.05      3.11 o
   5  -7  17       23.61       33.34      6.51 o
  -5  -6  17       15.17       17.75      8.17 o
  -4  -6  17      123.42      108.44     28.16 o
  -3  -6  17       32.41       39.98      4.46 o
  -2  -6  17      160.24      149.69      8.58 o
  -1  -6  17      273.94      281.71     11.45 o
   0  -6  17       75.34       79.76      6.84 o
   1  -6  17        3.66        6.62      3.23 o
   2  -6  17       52.17       46.21      6.08 o
   3  -6  17      330.21      316.06     13.72 o
   4  -6  17       73.49       84.23      8.27 o
   5  -6  17        0.10       -1.35      3.33 o
  -5  -5  17      161.26      182.09     12.55 o
  -4  -5  17        1.90        0.74      2.52 o
  -3  -5  17        6.45        2.82      2.46 o
  -2  -5  17       70.30       63.60      6.25 o
  -1  -5  17       99.54       98.04     10.01 o
   0  -5  17       28.39       32.49      4.93 o
   1  -5  17       51.86       33.77      5.19 o
   2  -5  17       29.64       24.36      4.90 o
   3  -5  17        5.32        7.45      3.99 o
   4  -5  17      215.86      220.22     11.95 o
   5  -5  17        2.49        5.77      4.35 o
  -5  -4  17       33.51       20.63     16.82 o
  -4  -4  17       55.40       57.87      5.06 o
  -3  -4  17      104.77       88.73     25.02 o
  -2  -4  17       25.48       22.48      4.26 o
  -1  -4  17      194.67      209.19     14.30 o
   0  -4  17      102.26       96.71      7.07 o
   1  -4  17       34.45       29.40      4.89 o
   2  -4  17        2.48       -1.06      2.43 o
   3  -4  17       11.30       11.89      4.05 o
   4  -4  17        0.74       -1.18      3.35 o
   5  -4  17       18.27       20.31      5.75 o
  -6  -3  17       11.69       10.74      5.62 o
  -5  -3  17       21.20        6.73      3.99 o
  -4  -3  17       94.99      108.76      7.58 o
  -3  -3  17        2.80       -0.04      2.54 o
  -2  -3  17       58.79       54.83      5.69 o
  -1  -3  17       17.81       16.47      3.91 o
   0  -3  17       46.14       36.15      6.21 o
   1  -3  17        0.36       -1.20      2.24 o
   2  -3  17        0.77        0.27      2.86 o
   3  -3  17       35.00       42.60      6.19 o
   4  -3  17        0.16       -1.08      3.35 o
   5  -3  17        0.28        3.10      4.17 o
  -6  -2  17       66.06       63.24      8.99 o
  -5  -2  17       53.15       57.31      6.47 o
  -4  -2  17      606.39      610.81     15.88 o
  -3  -2  17      155.22      168.22     10.44 o
  -2  -2  17      110.13      105.48      7.18 o
  -1  -2  17       36.50       41.44      5.23 o
   0  -2  17        4.99        2.69      2.94 o
   1  -2  17        2.54        3.67      3.03 o
   2  -2  17        6.39        4.22      3.19 o
   3  -2  17      154.49      163.84     18.68 o
   4  -2  17       78.35       83.02      9.99 o
  -6  -1  17       49.47       60.09      9.21 o
  -5  -1  17       11.26        8.41      5.12 o
  -4  -1  17       13.64       10.43      4.59 o
  -3  -1  17        0.06       -2.29      2.29 o
  -2  -1  17      141.57      129.63      9.74 o
  -1  -1  17      130.09      124.13      7.87 o
   0  -1  17      219.73      194.39      9.75 o
   1  -1  17      304.80      304.47     12.31 o
   2  -1  17        0.69        0.80      3.52 o
   3  -1  17      102.71       95.76     11.56 o
   4  -1  17        8.20       10.35      5.44 o
  -6   0  17       48.00       52.77      9.08 o
  -5   0  17        0.46        2.82      4.36 o
  -4   0  17      206.94      243.74     13.12 o
  -3   0  17      464.95      477.16     15.80 o
  -2   0  17       99.59      104.24      7.21 o
  -1   0  17      332.66      323.45     12.10 o
   0   0  17       20.23       17.60      4.20 o
   1   0  17       21.09       18.35      5.42 o
   2   0  17      116.34      129.20     10.90 o
   3   0  17        8.20        8.04      5.09 o
   4   0  17        3.77        0.58      4.95 o
  -5   1  17      129.13      144.06     11.57 o
  -4   1  17        4.96        4.90      5.84 o
  -3   1  17      328.85      320.91     23.36 o
  -2   1  17      444.14      453.92     23.75 o
  -1   1  17      309.83      302.79     11.75 o
   0   1  17      114.14      105.77      9.41 o
   1   1  17       43.01       34.82      6.65 o
   2   1  17       13.08       14.70      5.37 o
   3   1  17       36.39       34.37      7.50 o
   4   1  17        1.93        1.06      3.70 o
  -5   2  17       27.36       34.05      7.24 o
  -4   2  17      132.31      139.20     16.35 o
  -3   2  17      112.50       75.21     12.85 o
  -2   2  17       72.54       69.34      6.24 o
  -1   2  17       17.21       20.12      4.30 o
   0   2  17       47.98       42.33      6.85 o
   1   2  17        0.21       -2.08      3.09 o
   2   2  17       86.74       79.20      9.33 o
   3   2  17      117.39      123.35      9.66 o
  -5   3  17       17.52       19.97      6.06 o
  -4   3  17        0.15       -1.17      5.37 o
  -3   3  17       10.65        8.41      7.01 o
  -2   3  17        0.10       -0.21      2.71 o
  -1   3  17       53.75       47.83      7.94 o
   0   3  17        7.84        6.77      4.37 o
   1   3  17       84.00       84.46     12.85 o
   2   3  17        7.48        9.24      4.12 o
   3   3  17       19.64       10.97      5.94 o
  -5   4  17      183.41      213.47     21.95 o
  -4   4  17      205.54      213.94     21.02 o
  -3   4  17       33.25       39.24     10.74 o
  -2   4  17       65.62       63.51      6.31 o
  -1   4  17       77.36       82.62      7.20 o
   0   4  17       13.33       15.53      4.36 o
   1   4  17        7.02        6.54      4.71 o
   2   4  17        8.03       16.79      6.25 o
  -4   5  17       64.24       43.91     11.91 o
  -3   5  17      133.58      117.25     16.12 o
  -2   5  17       23.25       28.26     10.28 o
  -1   5  17       37.73       30.57      6.65 o
   0   5  17        0.57        1.22      4.12 o
   1   5  17       61.51       86.75     10.07 o
   2   5  17        9.24        5.37      7.47 o
  -4   6  17       16.89       14.25      8.88 o
  -3   6  17       64.09       59.56     13.31 o
  -2   6  17        0.03       -0.93      5.61 o
  -1   6  17        0.36        0.60      3.88 o
   0   6  17        2.56        1.19      4.36 o
   1   6  17       16.27       20.12      6.58 o
  -3   7  17       70.30       76.14     14.48 o
  -2   7  17       19.44       16.58      9.58 o
  -1   7  17        1.15        0.93      6.54 o
   0   7  17       96.84      103.46     10.82 o
  -1 -13  18      308.43      292.37     18.33 o
   0 -13  18       50.52       52.92      7.37 o
   1 -13  18       17.23       24.95      7.09 o
   2 -13  18        1.80       -1.49      3.49 o
  -2 -12  18       46.95       47.97      9.08 o
  -1 -12  18        0.34        3.50      3.81 o
   0 -12  18        1.99       -0.49      3.40 o
   1 -12  18        1.42       -0.82      3.26 o
   2 -12  18       44.62       48.87      7.14 o
   3 -12  18        4.96        3.96      4.22 o
  -3 -11  18        0.56        1.98      4.87 o
  -2 -11  18      116.61      115.84     11.80 o
  -1 -11  18      152.02      172.93     10.51 o
   0 -11  18       16.96       18.52      5.05 o
   1 -11  18       58.82       59.80      7.24 o
   2 -11  18       32.12       33.30      6.10 o
   3 -11  18       12.87        9.80      4.75 o
  -3 -10  18      236.36      252.20     15.69 o
  -2 -10  18        9.27        4.38      3.81 o
  -1 -10  18        5.39        3.02      3.36 o
   0 -10  18      138.06      130.20      9.21 o
   1 -10  18       10.35       10.72      4.04 o
   2 -10  18       82.80       91.71      8.35 o
   3 -10  18      401.32      441.00     16.85 o
   4 -10  18       11.16        6.99      4.61 o
  -4  -9  18       90.26      104.23      8.72 o
  -3  -9  18      131.90      130.40      9.49 o
  -2  -9  18      653.60      660.07     18.63 o
  -1  -9  18      122.07      128.36      9.14 o
   0  -9  18        1.38        0.92      3.23 o
   1  -9  18       20.16       14.77      4.41 o
   2  -9  18        0.31       -2.59      2.91 o
   3  -9  18        0.48       -2.69      3.06 o
   4  -9  18       15.10       12.42      5.14 o
  -4  -8  18        3.30        4.12      3.91 o
  -3  -8  18        4.72       -0.28      3.23 o
  -2  -8  18       38.84       31.77      5.52 o
  -1  -8  18       36.48       25.68      5.04 o
   0  -8  18        6.50        9.42      3.95 o
   1  -8  18       38.60       43.98      6.06 o
   2  -8  18      321.05      289.09     13.07 o
   3  -8  18       10.33       11.01      4.42 o
   4  -8  18       16.32       13.69      5.11 o
  -4  -7  18       80.91       99.00      6.86 o
  -3  -7  18       78.06       64.22      6.70 o
  -2  -7  18      556.06      534.41     16.27 o
  -1  -7  18      202.74      204.92     10.52 o
   0  -7  18       24.33       17.75      4.49 o
   1  -7  18        1.82        6.03      3.38 o
   2  -7  18        6.26        2.69      3.27 o
   3  -7  18       94.18       90.26      8.43 o
   4  -7  18        2.31       -2.82      3.33 o
  -5  -6  18       54.44        0.70      4.44 o
  -4  -6  18      102.21       96.40     12.69 o
  -3  -6  18       49.14       44.12      5.84 o
  -2  -6  18       87.16       81.59      7.17 o
  -1  -6  18      120.09      119.37      8.18 o
   0  -6  18       39.48       38.48      5.57 o
   1  -6  18        0.38       -0.29      2.76 o
   2  -6  18        3.48        7.70      3.64 o
   3  -6  18      283.61      271.76     13.03 o
   4  -6  18      112.14      130.99     10.15 o
  -5  -5  18       65.49       88.69     13.66 o
  -4  -5  18        0.02        0.04      2.89 o
  -3  -5  18      310.15      288.71     11.82 o
  -2  -5  18       21.49       21.67      4.46 o
  -1  -5  18       13.12       15.27      4.05 o
   0  -5  18        1.74       -0.95      2.47 o
   1  -5  18        3.41        1.34      2.88 o
   2  -5  18        3.86        3.93      3.12 o
   3  -5  18       49.11       42.83      6.56 o
   4  -5  18       63.54       86.94      8.76 o
  -5  -4  18       35.01       44.14      7.68 o
  -4  -4  18        3.13        4.63      4.12 o
  -3  -4  18        1.03        0.70      2.40 o
  -2  -4  18        0.55       -2.42      2.42 o
  -1  -4  18        0.54        1.58      2.68 o
   0  -4  18      217.00      205.91     10.29 o
   1  -4  18        5.08        6.45      3.43 o
   2  -4  18       73.90       53.39      6.74 o
   3  -4  18       11.27       11.77      4.39 o
   4  -4  18       32.91       34.28      6.81 o
  -5  -3  18       65.10       54.19      8.14 o
  -4  -3  18       35.84       36.20      9.81 o
  -3  -3  18       73.42       76.58      6.71 o
  -2  -3  18      452.06      454.97     14.33 o
  -1  -3  18        5.50        6.61      3.23 o
   0  -3  18        7.38        5.20      3.31 o
   1  -3  18        6.19        3.94      3.17 o
   2  -3  18        0.28        0.52      2.85 o
   3  -3  18        4.29        5.73      3.77 o
   4  -3  18       18.23       20.52      5.49 o
  -5  -2  18        9.34       13.59      5.42 o
  -4  -2  18       10.38        9.58      7.01 o
  -3  -2  18       34.72       28.42      4.80 o
  -2  -2  18      101.37       91.83      7.23 o
  -1  -2  18      181.50      171.59      9.30 o
   0  -2  18       20.80       18.14      4.35 o
   1  -2  18       12.59        3.78      3.05 o
   2  -2  18        0.36        0.63      2.86 o
   3  -2  18      176.20      199.12     11.41 o
   4  -2  18        9.58       17.35      6.60 o
  -5  -1  18      129.85      132.19     17.28 o
  -4  -1  18       86.92       72.17     13.31 o
  -3  -1  18      383.85      385.72     12.91 o
  -2  -1  18      111.27       67.75     35.72 o
  -1  -1  18        5.24        4.79      3.13 o
   0  -1  18       25.36       27.44      4.94 o
   1  -1  18       11.48       11.57      3.84 o
   2  -1  18        7.83        8.94      4.92 o
   3  -1  18      158.70      168.52     13.21 o
   4  -1  18      201.86      236.20     16.17 o
  -5   0  18        9.79        8.64      7.94 o
  -4   0  18        1.78       -3.04      5.61 o
  -3   0  18       10.22       14.01      7.47 o
  -2   0  18      130.56      127.27      8.17 o
  -1   0  18      361.65      366.47     13.20 o
   0   0  18      177.70      177.47     13.97 o
   1   0  18        4.32        5.42      4.12 o
   2   0  18      270.70      286.39     16.10 o
   3   0  18        0.12        2.36      4.49 o
  -5   1  18      345.07      360.61     27.33 o
  -4   1  18        0.29        0.93      5.37 o
  -3   1  18       58.02       67.50     12.61 o
  -2   1  18       26.74       27.54      4.76 o
  -1   1  18       22.00       19.97      4.54 o
   0   1  18        1.84        3.51      3.17 o
   1   1  18        1.03       -0.90      3.22 o
   2   1  18        5.37        5.25      4.87 o
   3   1  18       13.40       16.03      6.38 o
  -5   2  18       57.88       63.06     14.01 o
  -4   2  18        4.62       -0.23      6.07 o
  -3   2  18       10.17        6.54      6.77 o
  -2   2  18        0.11        0.48      2.86 o
  -1   2  18       38.66       41.40      5.72 o
   0   2  18       31.29       43.36      7.31 o
   1   2  18        5.74       -0.82      3.63 o
   2   2  18       16.16       20.49      6.60 o
   3   2  18       88.32       79.10      8.47 o
  -4   3  18       41.04       27.33      9.81 o
  -3   3  18       84.10       87.82     14.48 o
  -2   3  18       13.76       17.78      4.34 o
  -1   3  18      122.64      131.00     15.41 o
   0   3  18        0.59       -0.66      3.88 o
   1   3  18       13.71       19.01      4.76 o
   2   3  18       26.88       26.00      5.79 o
  -4   4  18        0.81       -4.90      5.61 o
  -3   4  18        0.52       -1.87      5.37 o
  -2   4  18      134.63      148.31     17.52 o
  -1   4  18       26.71       28.92      5.30 o
   0   4  18       12.63       10.28      4.45 o
   1   4  18       10.99       13.72      8.17 o
   2   4  18       13.23       20.25      7.01 o
  -3   5  18       23.44       20.55      9.34 o
  -2   5  18        0.04        0.93      6.07 o
  -1   5  18       20.45       13.74      5.44 o
   0   5  18        0.41        0.72      4.49 o
   1   5  18        9.79       14.65      6.18 o
  -2   6  18      122.86      123.78     17.05 o
  -1   6  18       59.13       57.22     13.08 o
   0   6  18       20.42       22.36      6.93 o
   0 -13  19       12.08        4.84      4.35 o
   1 -13  19        4.05        2.66      4.20 o
  -1 -12  19        6.67       13.85      5.06 o
   0 -12  19        8.69       10.56      4.63 o
   1 -12  19        0.75        3.07      3.82 o
   2 -12  19        0.17        0.08      3.53 o
  -2 -11  19       57.22       56.93      9.47 o
  -1 -11  19        0.11        0.60      3.53 o
   0 -11  19       28.07       16.20      5.00 o
   1 -11  19       35.98       35.58      6.33 o
   2 -11  19        9.93       11.35      4.57 o
   3 -11  19      191.15      225.25     13.11 o
  -3 -10  19      153.30      175.24     13.95 o
  -2 -10  19       12.79       15.97      4.95 o
  -1 -10  19      195.44      200.59     11.36 o
   0 -10  19      212.14      225.13     12.00 o
   1 -10  19        1.67        0.02      3.06 o
   2 -10  19        0.01        0.20      3.49 o
   3 -10  19        0.87        1.80      4.03 o
  -3  -9  19        4.06       -0.57      3.61 o
  -2  -9  19       22.94       16.66      4.79 o
  -1  -9  19        0.18       -0.29      3.26 o
   0  -9  19       14.09       13.19      4.47 o
   1  -9  19        5.74        3.70      3.49 o
   2  -9  19       25.31       30.41      5.91 o
   3  -9  19        3.31        2.77      4.13 o
  -4  -8  19       11.19       13.33      8.99 o
  -3  -8  19      208.59      201.73     11.04 o
  -2  -8  19       39.59       41.99      6.06 o
  -1  -8  19       25.21       19.39      4.76 o
   0  -8  19        5.13        4.38      3.46 o
   1  -8  19       78.89       75.14      7.66 o
   2  -8  19        2.72        1.36      3.17 o
   3  -8  19        4.29        5.05      4.12 o
   4  -8  19       29.72       27.20      6.31 o
  -4  -7  19       39.90       45.75      6.42 o
  -3  -7  19        3.41        3.11      3.55 o
  -2  -7  19      116.71      105.68      9.77 o
  -1  -7  19       19.40       22.14      4.88 o
   0  -7  19       11.64        9.63      3.99 o
   1  -7  19      134.58      130.72      9.38 o
   2  -7  19      413.42      423.83     16.00 o
   3  -7  19      151.67      173.59     11.14 o
   4  -7  19        2.64        0.09      4.13 o
  -4  -6  19       78.67       78.74      7.37 o
  -3  -6  19       69.83       88.18      7.59 o
  -2  -6  19        1.46        2.47      3.40 o
  -1  -6  19      230.97      245.70     11.73 o
   0  -6  19       43.43       51.90      6.40 o
   1  -6  19        0.61        0.14      2.92 o
   2  -6  19       49.66       54.44      6.87 o
   3  -6  19       18.74       15.43      5.06 o
   4  -6  19      170.03      174.43     11.77 o
  -4  -5  19       12.97       10.86      5.61 o
  -3  -5  19       10.37       13.81      4.30 o
  -2  -5  19       18.37       21.02      4.72 o
  -1  -5  19       16.65        9.94      3.83 o
   0  -5  19       17.90       13.57      4.16 o
   1  -5  19       45.59       62.19      7.67 o
   2  -5  19       11.17       10.65      4.22 o
   3  -5  19       54.58       50.74      7.08 o
   4  -5  19       86.60       92.62      9.39 o
  -5  -4  19      168.39      153.21     17.75 o
  -4  -4  19      200.85      209.73     19.62 o
  -3  -4  19       11.14        5.21      3.15 o
  -2  -4  19       37.31       34.77      5.39 o
  -1  -4  19        0.03       -0.63      2.67 o
   0  -4  19       73.71       80.01      7.38 o
   1  -4  19        1.29        2.93      3.21 o
   2  -4  19       15.43        9.52      4.08 o
   3  -4  19       44.13       45.67      6.91 o
   4  -4  19       13.09       12.60      5.08 o
  -5  -3  19        7.40       12.85      8.64 o
  -4  -3  19        1.48       -0.23      5.84 o
  -3  -3  19       18.67       16.33      4.40 o
  -2  -3  19       37.71       36.99      5.45 o
  -1  -3  19        5.68        6.08      3.39 o
   0  -3  19       71.51       63.16      6.67 o
   1  -3  19        7.41        6.17      3.66 o
   2  -3  19       79.97       76.39      7.78 o
   3  -3  19        1.00        1.43      3.47 o
   4  -3  19        1.47        1.86      4.28 o
  -5  -2  19        6.73        4.44      7.24 o
  -4  -2  19       63.35       62.13     12.61 o
  -3  -2  19       96.32      103.36      7.78 o
  -2  -2  19      165.00      157.69      9.75 o
  -1  -2  19       80.65       86.12      7.41 o
   0  -2  19        6.86        6.19      3.53 o
   1  -2  19       14.36        8.89      3.93 o
   2  -2  19        2.01       -0.36      3.32 o
   3  -2  19       44.56       49.85      7.23 o
  -5  -1  19       14.56       10.51      8.17 o
  -4  -1  19        5.42        9.58      7.94 o
  -3  -1  19        0.09       -1.15      3.55 o
  -2  -1  19        4.06        2.40      2.69 o
  -1  -1  19        3.60        1.87      2.98 o
   0  -1  19        1.29        3.72      3.14 o
   1  -1  19      139.74      145.18      9.52 o
   2  -1  19      204.95      225.96     12.04 o
   3  -1  19       13.32        8.25      5.65 o
  -5   0  19       37.25       46.01     12.38 o
  -4   0  19       50.17       52.55     12.38 o
  -3   0  19       92.53      100.66     14.71 o
  -2   0  19       17.40       17.10      4.40 o
  -1   0  19       12.98       11.37      4.05 o
   0   0  19        2.97        1.07      3.66 o
   1   0  19       27.42       27.95      5.67 o
   2   0  19       81.39       88.56     10.31 o
   3   0  19      200.67      222.97     15.69 o
  -4   1  19        0.10       -2.34      5.61 o
  -3   1  19        5.89        7.24      6.77 o
  -2   1  19      231.53      226.48     10.92 o
  -1   1  19      108.13      108.93      8.31 o
   0   1  19       82.28       73.24      7.34 o
   1   1  19       29.95       33.36      7.15 o
   2   1  19       26.52       28.29      8.52 o
  -4   2  19      119.03      101.13     16.12 o
  -3   2  19       63.15       60.72     13.31 o
  -2   2  19       36.53       38.79      5.63 o
  -1   2  19      140.58      143.92      9.43 o
   0   2  19        5.22        4.73      4.54 o
   1   2  19        0.07       -0.18      4.12 o
   2   2  19      159.31      183.20     12.53 o
  -4   3  19        2.75       -1.17      5.84 o
  -3   3  19       19.58       20.79      9.34 o
  -2   3  19        0.02       -3.04      4.67 o
  -1   3  19        0.73        0.03      3.35 o
   0   3  19        5.76        2.85      4.54 o
   1   3  19       54.13       73.17      8.12 o
  -3   4  19        6.01        2.57      6.77 o
  -2   4  19       15.15       10.98      8.41 o
  -1   4  19       27.37       23.83      5.29 o
   0   4  19       30.61       26.19      5.79 o
   1   4  19        0.82        2.37      5.09 o
  -2   5  19        3.18        2.10      7.24 o
  -1   5  19       10.81        8.17      8.17 o
   0 -12  20       13.08        9.88      4.60 o
   1 -12  20       13.91       12.14      4.94 o
  -2 -11  20       63.90       79.07     10.79 o
  -1 -11  20       25.17       19.01      7.18 o
   0 -11  20       61.56       79.93      8.54 o
   1 -11  20        2.77        0.77      3.73 o
   2 -11  20       18.69       18.78      5.76 o
  -2 -10  20       60.31       58.76      7.49 o
  -1 -10  20        0.50       -1.59      3.31 o
   0 -10  20      165.48      171.02     10.97 o
   1 -10  20       59.61       58.42      7.44 o
   2 -10  20        9.25        7.22      4.55 o
   3 -10  20       26.90       33.80      7.00 o
  -3  -9  20       16.69       19.20      5.37 o
  -2  -9  20      539.28      540.03     24.78 o
  -1  -9  20       24.34       22.22      5.46 o
   0  -9  20        7.01        7.17      4.05 o
   1  -9  20       71.26       67.73      7.73 o
   2  -9  20       24.99       23.19      5.73 o
   3  -9  20        0.55        2.31      4.17 o
  -3  -8  20       35.05       23.56      5.61 o
  -2  -8  20      111.80      104.05      8.69 o
  -1  -8  20        0.01        0.20      3.26 o
   0  -8  20        8.99        4.82      3.68 o
   1  -8  20        5.16        0.47      3.47 o
   2  -8  20      180.60      169.45     10.95 o
   3  -8  20      775.86      804.63     23.46 o
  -4  -7  20        1.81        1.50      3.81 o
  -3  -7  20        0.97       -0.01      3.38 o
  -2  -7  20        0.82        1.85      3.41 o
  -1  -7  20      367.62      395.33     15.14 o
   0  -7  20       10.54        7.95      3.94 o
   1  -7  20        4.44        3.54      3.54 o
   2  -7  20       44.59       39.49      6.60 o
   3  -7  20        1.31        3.79      4.12 o
  -4  -6  20       26.21       15.18      8.64 o
  -3  -6  20        0.15        0.66      3.47 o
  -2  -6  20        2.35        3.99      3.64 o
  -1  -6  20      109.07      109.25      8.61 o
   0  -6  20      310.40      300.96     13.34 o
   1  -6  20        5.90        8.54      4.08 o
   2  -6  20        1.97        1.28      3.37 o
   3  -6  20       30.82       42.10      7.19 o
  -4  -5  20        4.13        0.00      6.07 o
  -3  -5  20      205.22      206.31     11.16 o
  -2  -5  20      267.63      283.80     12.67 o
  -1  -5  20        0.04        2.70      3.26 o
   0  -5  20       38.25       33.94      5.84 o
   1  -5  20        2.16        1.41      3.34 o
   2  -5  20       14.66       16.43      4.89 o
   3  -5  20        1.52       -1.37      3.67 o
  -4  -4  20       25.39       29.66     10.28 o
  -3  -4  20        3.88        0.02      2.81 o
  -2  -4  20       39.51       44.58      6.15 o
  -1  -4  20        1.20       -0.70      2.91 o
   0  -4  20       12.63       11.98      4.12 o
   1  -4  20        6.49        4.14      3.60 o
   2  -4  20      258.47      298.00     15.20 o
   3  -4  20       41.96       56.73      7.75 o
  -4  -3  20        0.73        5.84      7.01 o
  -3  -3  20       90.44       76.80      7.32 o
  -2  -3  20       39.85       45.44      6.02 o
  -1  -3  20        1.82        2.37      3.23 o
   0  -3  20        0.84       -0.86      2.93 o
   1  -3  20        6.12        5.62      3.74 o
   2  -3  20        1.14       -1.31      3.43 o
   3  -3  20       13.29       11.50      5.06 o
  -4  -2  20       14.06        4.44      6.77 o
  -3  -2  20        9.05        5.69      4.37 o
  -2  -2  20        4.05        1.75      3.35 o
  -1  -2  20       53.86       47.23      6.33 o
   0  -2  20       96.08      102.65      8.43 o
   1  -2  20       34.52       32.92      5.93 o
   2  -2  20        4.96        1.79      3.55 o
   3  -2  20        1.32        0.27      3.79 o
  -4  -1  20        0.00       -5.14      5.14 o
  -3  -1  20       38.95       34.57     10.51 o
  -2  -1  20      235.20      240.00     14.34 o
  -1  -1  20       13.89       19.04      4.92 o
   0  -1  20        0.29       -0.19      3.08 o
   1  -1  20       41.49       36.13      6.22 o
   2  -1  20       63.53       67.90      7.98 o
  -4   0  20        3.92       -0.70      6.07 o
  -3   0  20       28.82       24.99      9.81 o
  -2   0  20       13.67       15.96      4.72 o
  -1   0  20      350.66      376.68     19.66 o
   0   0  20       58.93       70.01     10.72 o
   1   0  20        0.48       -1.50      3.10 o
   2   0  20      142.23      168.15     11.45 o
  -4   1  20        0.06       -1.17      6.31 o
  -3   1  20       62.19       67.96     13.78 o
  -2   1  20        6.10        5.46      3.71 o
  -1   1  20       24.63       25.80      5.42 o
   0   1  20       19.57       17.52      5.21 o
   1   1  20        4.97        1.27      3.72 o
   2   1  20        1.12        1.28      5.18 o
  -3   2  20       23.65       17.05      8.88 o
  -2   2  20       10.35        4.44      7.01 o
  -1   2  20        4.82        3.83      3.85 o
   0   2  20       93.66       96.04      8.70 o
   1   2  20        1.18       -0.27      4.62 o
  -3   3  20       38.11       32.23     11.68 o
  -2   3  20        1.93        0.70      6.54 o
  -1   3  20       21.20       18.54      5.26 o
   0   3  20       44.05       44.45      6.82 o
   0 -11  21        0.35       -0.89      4.03 o
   1 -11  21        3.66        2.85      3.94 o
  -1 -10  21       15.56       22.10      5.63 o
   0 -10  21       80.88       83.30      8.72 o
   1 -10  21       74.29       87.62      9.08 o
   2 -10  21        2.98        3.51      4.48 o
  -2  -9  21        9.47        5.86      4.42 o
  -1  -9  21       12.49        7.71      4.34 o
   0  -9  21        2.10        3.97      3.88 o
   1  -9  21       74.18       85.63      8.80 o
   2  -9  21       31.97       36.39      6.83 o
  -3  -8  21        4.78        7.26      4.62 o
  -2  -8  21       10.45       17.46      5.34 o
  -1  -8  21       25.74       17.32      5.03 o
   0  -8  21        2.96        3.72      3.77 o
   1  -8  21        0.77        1.51      3.64 o
   2  -8  21       15.62        7.43      4.70 o
  -3  -7  21        5.33        3.53      4.04 o
  -2  -7  21        3.26        0.63      3.50 o
  -1  -7  21        6.40        6.99      4.15 o
   0  -7  21        1.37       -1.05      3.24 o
   1  -7  21       20.11       28.89      6.15 o
   2  -7  21      302.93      318.79     15.08 o
  -3  -6  21        2.68        1.86      3.82 o
  -2  -6  21       49.92       60.87      7.15 o
  -1  -6  21        0.07       -0.27      3.35 o
   0  -6  21       72.20       79.98      8.04 o
   1  -6  21        5.01        2.69      3.57 o
   2  -6  21        2.79       -0.66      3.90 o
  -3  -5  21        5.78        5.95      3.88 o
  -2  -5  21        2.09        3.79      3.62 o
  -1  -5  21       18.96       19.16      5.14 o
   0  -5  21        4.56        3.39      3.77 o
   1  -5  21       35.42       34.37      6.28 o
   2  -5  21       30.34       38.89      6.81 o
  -3  -4  21       15.93       10.46      6.34 o
  -2  -4  21       38.26       42.31      6.33 o
  -1  -4  21      100.97      104.35      9.62 o
   0  -4  21       12.46       16.18      4.80 o
   1  -4  21        0.05       -2.70      2.91 o
   2  -4  21        4.84        8.27      4.56 o
  -4  -3  21       17.04        4.44      7.01 o
  -3  -3  21        3.08       -0.93      5.61 o
  -2  -3  21       32.09       26.41      5.42 o
  -1  -3  21        6.26        9.11      4.05 o
   0  -3  21       85.33       85.65      8.27 o
   1  -3  21       95.51      107.21     11.56 o
   2  -3  21       12.23       13.89      5.31 o
  -3  -2  21       60.96       54.89     12.85 o
  -2  -2  21       87.97       91.83      8.19 o
  -1  -2  21       15.44       12.22      4.43 o
   0  -2  21        1.14       -1.59      3.18 o
   1  -2  21       19.81       23.25      5.75 o
   2  -2  21       51.84       45.49      7.32 o
  -3  -1  21       42.42       47.65     12.14 o
  -2  -1  21       64.06       39.17     14.22 o
  -1  -1  21        5.57        8.23      4.25 o
   0  -1  21       12.25       15.78      5.06 o
   1  -1  21      109.61      118.49      9.85 o
   2  -1  21        9.50        7.45      4.95 o
  -3   0  21        0.70        1.40      5.84 o
  -2   0  21        1.23        0.03      3.60 o
  -1   0  21        3.76        8.48      4.28 o
   0   0  21        0.38        2.29      3.86 o
   1   0  21        0.05       -1.15      3.54 o
  -3   1  21        0.14        1.40      6.54 o
  -2   1  21        1.39        2.34      6.31 o
  -1   1  21       69.01       61.62      7.60 o
   0   1  21       91.91      120.30      9.88 o
   1   1  21       19.83       16.48      5.28 o
  -2   2  21        0.37        5.61      7.71 o
  -1   2  21        0.02        0.86      3.62 o
   0   2  21       28.38       33.27      6.54 o
  -1  -9  22       28.07       31.50      6.63 o
   0  -9  22       48.23       55.17      7.77 o
   1  -9  22        6.72        3.57      4.47 o
  -2  -8  22        1.19       -0.26      3.85 o
  -1  -8  22        2.73        1.37      3.67 o
   0  -8  22       15.35       16.94      5.35 o
   1  -8  22       60.77       70.16      8.40 o
  -2  -7  22       18.43       18.97      5.48 o
  -1  -7  22        2.00        0.60      3.57 o
   0  -7  22       47.90       50.44      7.40 o
   1  -7  22       45.87       47.44      7.31 o
  -2  -6  22        3.17        3.16      4.02 o
  -1  -6  22       38.00       30.61      6.11 o
   0  -6  22      145.47      143.23     10.51 o
   1  -6  22        0.24        2.10      4.07 o
   2  -6  22       21.69       24.57      6.24 o
  -3  -5  22       69.77       85.39      8.39 o
  -2  -5  22       13.76       17.38      6.09 o
  -1  -5  22      250.40      279.41     13.66 o
   0  -5  22        2.04        2.56      4.03 o
   1  -5  22        9.26        7.94      4.59 o
   2  -5  22        0.07        5.03      4.48 o
  -3  -4  22        1.76       -0.47      6.77 o
  -2  -4  22        2.86        3.11      4.07 o
  -1  -4  22      131.21      144.52     10.33 o
   0  -4  22       73.67       84.72      8.79 o
   1  -4  22        6.84        4.93      4.13 o
  -3  -3  22       14.08        7.24      7.71 o
  -2  -3  22      167.72      173.11     11.85 o
  -1  -3  22        0.07       -0.38      3.64 o
   0  -3  22       38.64       33.71      6.38 o
   1  -3  22        1.11        4.89      4.13 o
  -3  -2  22        4.93        7.24      7.47 o
  -2  -2  22       66.62       68.49      7.73 o
  -1  -2  22       81.01       86.09      8.56 o
   0  -2  22        5.82        9.75      4.52 o
   1  -2  22        8.08        6.09      4.61 o
  -2  -1  22       38.32       31.41     11.42 o
  -1  -1  22       13.53       14.79      5.04 o
   0  -1  22        8.02        4.56      4.07 o
  -2   0  22      111.17      109.30     17.28 o
  -1   0  22       56.77       59.10      7.48 o
   0   0  22      259.80      298.22     14.62 o
  -1  -6  23       17.33       19.43      5.70 o
   0  -6  23       21.27       24.59      6.00 o
  -1  -5  23        0.04       -0.96      3.63 o
   0  -5  23       11.40        9.88      5.11 o
  -1  -4  23        2.37        3.66      4.40 o
   0  -4  23      138.90      176.91     11.75 o
  -1  -3  23       63.65       77.20      8.57 o
 
